# Supplementary material for: N′-(1-Allyl-2-oxoindolin-3-yl­idene)benzohydrazide
Source: Acta Crystallogr Sect E Struct Rep Online. 2010 Jul 3;66(Pt 8):o1905. doi: 10.1107/S1600536810024918 (PMC3007202; doi:10.1107/S1600536810024918)
Supplement: Supplementary file 1 [file e-66-o1905-sup1.cif]

##############################################################################
###                                                                        ###
###        Electronic paper (Acta Crystallographica Section E)             ###
###                                                                        ###
##############################################################################
#                                                                            #
# This CIF contains the data in a paper accepted for publication in Acta     #
# Crystallographica Section E. It conforms to the requirements of Notes      #
# for Authors for Section E, and has been peer reviewed under the auspices   #
# of the IUCr Commission on Journals.                                        #
#                                                                            #
# Full details of the Crystallographic Information File format               #
# are given in the paper "The Crystallographic Information File (CIF):       #
# a New Standard Archive File for Crystallography" by S. R. Hall, F. H.      #
# Allen and I. D. Brown [Acta Cryst. (1991), A47, 655-685].                  #
#                                                                            #
# The current version of the core CIF dictionary is obtainable from          #
# ftp://ftp.iucr.org/pub/cif_core.dic. The current version number is 2.4.    #
#                                                                            #
# Software is freely available for graphical display of the structure(s) in  #
# this CIF.  For information consult the CIF home page http://www.iucr.org/  #
# cif/home.html                                                              #
#                                                                            #
# This file may be used for bona fide research purposes within the           #
# scientific community so long as proper attribution is given to the journal # 
# article from which it was obtained.                                        #
#                                                                            #
##############################################################################
                                             
data_global
_audit_creation_method     SHELXL-97
_journal_date_recd_electronic     2010-06-21
_journal_date_accepted     2010-06-25
_journal_name_full     'Acta Crystallographica, Section E'
_journal_year     2010
_journal_volume     66
_journal_issue      8
_journal_page_first     o1905
_journal_page_last     o1905
_journal_paper_category     QO
_journal_coeditor_code     JH2174
_publ_contact_author
;
     Dr. Seik Weng Ng
     Department of Chemistry
     University of Malaya
     50603 Kuala Lumpur
     Malaysia
;
_publ_contact_author_email     seikweng@um.edu.my
_publ_contact_author_fax     '03 7967 4193'
_publ_contact_author_phone     '03 7967 6778'
_publ_section_title
;
<i>N</i>'-(1-Allyl-2-oxoindolin-3-ylidene)benzohydrazide
;
loop_
    _publ_author_name
    _publ_author_address
    'Alsubari, Abdulsalam'
;
Laboratoire de Chimie Organique H\'et\'erocyclique
P\^ole de Comp\'etences Pharmacochimie
Universit\'e Mohammed V-Agdal
BP 1014 Avenue Ibn Batout
Rabat
Morocco
;
    'Moussaif, Ahmed'
;
Laboratoire de Chimie Organique H\'et\'erocyclique
P\^ole de Comp\'etences Pharmacochimie
Universit\'e Mohammed V-Agdal
BP 1014 Avenue Ibn Batout
Rabat
Morocco
;
    'Zouihri, Hafid'
;
CNRST Division UATRS
Angle Allal Fassi/FAR
BP 8027 Hay Riad
Rabat
Morocco
;
    'Essassi, El Mokhtar'
;
Laboratoire de Chimie Organique H\'et\'erocyclique
P\^ole de Comp\'etences Pharmacochimie
Universit\'e Mohammed V-Agdal
BP 1014 Avenue Ibn Batout
Rabat
Morocco
;
    'Ng, Seik Weng'
;
Department of Chemistry
University of Malaya
50603 Kuala Lumpur
Malaysia
;
_publ_section_synopsis     .
data_I
_audit_creation_method     SHELXL-97
_chemical_name_systematic
;
<i>N</i>'-(1-Allyl-2-oxoindolin-3-ylidene)benzohydrazide
;
_chemical_name_common     ?
_chemical_formula_moiety     'C18 H15 N3 O2'
_chemical_formula_sum     'C18 H15 N3 O2'
_chemical_formula_iupac     'C18 H15 N3 O2'
_chemical_formula_weight     305.33
_chemical_melting_point     ?
_symmetry_cell_setting     monoclinic
_symmetry_space_group_name_H-M     'P 21/c'
_symmetry_space_group_name_Hall     '-P 2ybc'
loop_
    _symmetry_equiv_pos_as_xyz
    'x, y, z'
    '-x, y+1/2, -z+1/2'
    '-x, -y, -z'
    'x, -y-1/2, z-1/2'
_cell_length_a     7.5921(2)
_cell_length_b     15.1968(4)
_cell_length_c     12.8716(3)
_cell_angle_alpha     90.00
_cell_angle_beta     94.481(2)
_cell_angle_gamma     90.00
_cell_volume     1480.53(7)
_cell_formula_units_Z     4
_cell_measurement_reflns_used     3004
_cell_measurement_theta_min     2.7
_cell_measurement_theta_max     25.0
_cell_measurement_temperature     293(2)
_exptl_crystal_description     Prism
_exptl_crystal_colour     Yellow
_exptl_crystal_size_max     0.35
_exptl_crystal_size_mid     0.30
_exptl_crystal_size_min     0.20
_exptl_crystal_density_diffrn     1.370
_exptl_crystal_density_meas     ?
_exptl_crystal_density_method     'not measured'
_exptl_crystal_F_000     640
_exptl_absorpt_coefficient_mu     0.092
_exptl_absorpt_correction_type     none
_diffrn_ambient_temperature     293(2)
_diffrn_radiation_type     MoK\a
_diffrn_radiation_wavelength     0.71073
_diffrn_radiation_source     'fine-focus sealed tube'
_diffrn_radiation_monochromator     graphite
_diffrn_measurement_device_type     'Bruker X8 APEXII diffractometer'
_diffrn_measurement_method     '\f and \w scans'
_diffrn_detector_area_resol_mean     ?
_diffrn_reflns_number     17477
_diffrn_reflns_av_R_equivalents     0.0585
_diffrn_reflns_av_sigmaI/netI     0.0444
_diffrn_reflns_theta_min     2.68
_diffrn_reflns_theta_max     27.14
_diffrn_reflns_theta_full     27.14
_diffrn_measured_fraction_theta_max     0.999
_diffrn_measured_fraction_theta_full     0.999
_diffrn_reflns_limit_h_min     -9
_diffrn_reflns_limit_h_max     9
_diffrn_reflns_limit_k_min     -19
_diffrn_reflns_limit_k_max     19
_diffrn_reflns_limit_l_min     -16
_diffrn_reflns_limit_l_max     16
_diffrn_standards_number     0
_diffrn_standards_interval_count     0
_diffrn_standards_interval_time     0
_diffrn_standards_decay_%     0
_reflns_number_total     3286
_reflns_number_gt     2343
_reflns_threshold_expression     I>2\s(I)
_refine_ls_structure_factor_coef     Fsqd
_refine_ls_matrix_type     full
_refine_ls_R_factor_all     0.0682
_refine_ls_R_factor_gt     0.0407
_refine_ls_wR_factor_gt     0.0937
_refine_ls_wR_factor_ref     0.1077
_refine_ls_goodness_of_fit_ref     1.003
_refine_ls_restrained_S_all     1.003
_refine_ls_number_reflns     3286
_refine_ls_number_parameters     212
_refine_ls_number_restraints     0
_refine_ls_hydrogen_treatment     mixed
_refine_ls_weighting_scheme     calc
_refine_ls_weighting_details
         'calc w=1/[\s^2^(Fo^2^)+(0.0463P)^2^+0.3757P] where P=(Fo^2^+2Fc^2^)/3'
_atom_sites_solution_hydrogens     geom
_atom_sites_solution_primary     direct
_atom_sites_solution_secondary     difmap
_refine_ls_shift/su_max     0.001
_refine_ls_shift/su_mean     0.001
_refine_diff_density_max     0.183
_refine_diff_density_min     -0.212
_refine_ls_extinction_method     none
_refine_ls_extinction_coef     ?
loop_
    _atom_type_symbol
    _atom_type_description
    _atom_type_scat_dispersion_real
    _atom_type_scat_dispersion_imag
    _atom_type_scat_source
    'C' 'C' 0.0033 0.0016
                         'International Tables Vol C Tables 4.2.6.8 and 6.1.1.4'
    'H' 'H' 0.0000 0.0000
                         'International Tables Vol C Tables 4.2.6.8 and 6.1.1.4'
    'N' 'N' 0.0061 0.0033
                         'International Tables Vol C Tables 4.2.6.8 and 6.1.1.4'
    'O' 'O' 0.0106 0.0060
                         'International Tables Vol C Tables 4.2.6.8 and 6.1.1.4'
_computing_data_collection     'APEX2 (Bruker, 2008)'
_computing_cell_refinement     'SAINT (Bruker, 2008)'
_computing_data_reduction     'SAINT (Bruker, 2008)'
_computing_structure_solution     'SHELXS97 (Sheldrick, 2008)'
_computing_structure_refinement     'SHELXL97 (Sheldrick, 2008)'
_computing_molecular_graphics     'X-SEED (Barbour, 2001)'
_computing_publication_material     'publCIF (Westrip, 2010)'
loop_
    _atom_site_type_symbol
    _atom_site_label
    _atom_site_fract_x
    _atom_site_fract_y
    _atom_site_fract_z
    _atom_site_U_iso_or_equiv
    _atom_site_adp_type
    _atom_site_calc_flag
    _atom_site_refinement_flags
    _atom_site_occupancy
    _atom_site_disorder_assembly
    _atom_site_disorder_group
    O O1 0.63773(15) 0.55475(7) 0.60381(8) 0.0315(3) Uani d . 1 . .
    O O2 0.68617(16) 0.66838(8) 0.24350(8) 0.0353(3) Uani d . 1 . .
    N N1 0.76855(17) 0.41763(9) 0.62121(10) 0.0271(3) Uani d . 1 . .
    N N2 0.75597(16) 0.53877(8) 0.38503(9) 0.0248(3) Uani d . 1 . .
    N N3 0.67263(17) 0.61477(9) 0.40734(10) 0.0259(3) Uani d . 1 . .
    H H3 0.638(2) 0.6205(11) 0.4710(14) 0.034(5) Uiso d . 1 . .
    C C1 0.8544(2) 0.35920(10) 0.55565(12) 0.0261(3) Uani d . 1 . .
    C C2 0.9222(2) 0.27683(11) 0.57850(13) 0.0318(4) Uani d . 1 . .
    H H2 0.9162 0.2518 0.6441 0.038 Uiso calc R 1 . .
    C C3 1.0002(2) 0.23266(11) 0.49925(14) 0.0342(4) Uani d . 1 . .
    H H3A 1.0454 0.1765 0.5120 0.041 Uiso calc R 1 . .
    C C4 1.0126(2) 0.27008(11) 0.40166(14) 0.0338(4) Uani d . 1 . .
    H H4 1.0683 0.2395 0.3509 0.041 Uiso calc R 1 . .
    C C5 0.9423(2) 0.35293(11) 0.37944(12) 0.0292(4) Uani d . 1 . .
    H H5 0.9496 0.3781 0.3141 0.035 Uiso calc R 1 . .
    C C6 0.86100(19) 0.39725(10) 0.45682(12) 0.0248(3) Uani d . 1 . .
    C C7 0.7178(2) 0.49230(11) 0.56872(12) 0.0258(3) Uani d . 1 . .
    C C8 0.7558(2) 0.40781(12) 0.73353(12) 0.0306(4) Uani d . 1 . .
    H H8A 0.7490 0.3458 0.7505 0.037 Uiso calc R 1 . .
    H H8B 0.6484 0.4359 0.7529 0.037 Uiso calc R 1 . .
    C C9 0.9114(2) 0.44791(11) 0.79466(12) 0.0302(4) Uani d . 1 . .
    H H9 1.0233 0.4259 0.7850 0.036 Uiso calc R 1 . .
    C C10 0.8980(3) 0.51229(13) 0.86094(14) 0.0418(5) Uani d . 1 . .
    H H10A 0.7876 0.5354 0.8720 0.050 Uiso calc R 1 . .
    H H10B 0.9988 0.5350 0.8971 0.050 Uiso calc R 1 . .
    C C11 0.77560(19) 0.48267(10) 0.46041(11) 0.0238(3) Uani d . 1 . .
    C C12 0.6459(2) 0.67879(11) 0.33277(11) 0.0255(3) Uani d . 1 . .
    C C13 0.5594(2) 0.76046(10) 0.36850(11) 0.0254(3) Uani d . 1 . .
    C C14 0.5437(2) 0.78064(11) 0.47319(12) 0.0300(4) Uani d . 1 . .
    H H14 0.5883 0.7420 0.5248 0.036 Uiso calc R 1 . .
    C C15 0.4623(2) 0.85771(12) 0.50059(13) 0.0351(4) Uani d . 1 . .
    H H15 0.4523 0.8708 0.5705 0.042 Uiso calc R 1 . .
    C C16 0.3957(2) 0.91536(11) 0.42413(14) 0.0339(4) Uani d . 1 . .
    H H16 0.3399 0.9669 0.4427 0.041 Uiso calc R 1 . .
    C C17 0.4119(2) 0.89656(11) 0.32019(13) 0.0338(4) Uani d . 1 . .
    H H17 0.3677 0.9356 0.2689 0.041 Uiso calc R 1 . .
    C C18 0.4937(2) 0.81987(11) 0.29260(13) 0.0313(4) Uani d . 1 . .
    H H18 0.5051 0.8077 0.2226 0.038 Uiso calc R 1 . .
loop_
    _atom_site_aniso_label
    _atom_site_aniso_U_11
    _atom_site_aniso_U_22
    _atom_site_aniso_U_33
    _atom_site_aniso_U_12
    _atom_site_aniso_U_13
    _atom_site_aniso_U_23
    O1 0.0376(6) 0.0279(6) 0.0296(6) 0.0016(5) 0.0074(5) -0.0031(5)
    O2 0.0445(7) 0.0378(7) 0.0243(6) 0.0041(6) 0.0065(5) 0.0008(5)
    N1 0.0309(7) 0.0272(7) 0.0234(6) -0.0021(6) 0.0028(5) -0.0006(5)
    N2 0.0254(7) 0.0229(7) 0.0258(6) -0.0022(5) 0.0005(5) -0.0037(5)
    N3 0.0325(7) 0.0226(7) 0.0230(7) 0.0006(6) 0.0036(5) -0.0020(6)
    C1 0.0244(8) 0.0247(8) 0.0286(8) -0.0056(7) -0.0011(6) -0.0035(6)
    C2 0.0336(9) 0.0272(9) 0.0338(9) -0.0038(7) -0.0015(7) 0.0037(7)
    C3 0.0342(9) 0.0223(9) 0.0452(10) 0.0013(7) -0.0030(8) -0.0014(7)
    C4 0.0323(9) 0.0284(9) 0.0402(10) 0.0022(7) 0.0003(7) -0.0094(7)
    C5 0.0292(8) 0.0296(9) 0.0283(8) -0.0014(7) 0.0000(7) -0.0052(7)
    C6 0.0239(7) 0.0231(8) 0.0267(8) -0.0042(6) -0.0013(6) -0.0028(6)
    C7 0.0260(8) 0.0260(9) 0.0254(8) -0.0051(7) 0.0023(6) -0.0018(6)
    C8 0.0366(9) 0.0315(9) 0.0241(8) -0.0049(7) 0.0048(7) 0.0037(7)
    C9 0.0319(9) 0.0327(10) 0.0259(8) 0.0010(7) 0.0017(7) 0.0056(7)
    C10 0.0400(10) 0.0462(12) 0.0386(10) -0.0019(9) -0.0007(8) -0.0081(9)
    C11 0.0237(7) 0.0225(8) 0.0249(8) -0.0048(6) 0.0007(6) -0.0036(6)
    C12 0.0251(8) 0.0273(9) 0.0237(8) -0.0033(7) 0.0001(6) -0.0002(6)
    C13 0.0258(8) 0.0239(8) 0.0262(8) -0.0030(6) 0.0000(6) 0.0003(6)
    C14 0.0339(9) 0.0300(9) 0.0255(8) 0.0023(7) -0.0005(7) 0.0028(7)
    C15 0.0401(10) 0.0343(10) 0.0309(9) 0.0022(8) 0.0034(7) -0.0056(7)
    C16 0.0319(9) 0.0248(9) 0.0441(10) 0.0013(7) -0.0018(7) -0.0034(7)
    C17 0.0361(9) 0.0258(9) 0.0380(9) -0.0011(7) -0.0066(7) 0.0070(7)
    C18 0.0378(9) 0.0292(9) 0.0265(8) -0.0036(7) -0.0006(7) 0.0021(7)
loop_
    _geom_bond_atom_site_label_1
    _geom_bond_atom_site_label_2
    _geom_bond_site_symmetry_2
    _geom_bond_distance
    _geom_bond_publ_flag
    O1 C7 . 1.2318(18) ?
    O2 C12 . 1.2223(18) ?
    N1 C7 . 1.361(2) ?
    N1 C1 . 1.418(2) ?
    N1 C8 . 1.4641(19) ?
    N2 C11 . 1.2915(19) ?
    N2 N3 . 1.3584(18) ?
    N3 C12 . 1.371(2) ?
    N3 H3 . 0.883(18) ?
    C1 C2 . 1.377(2) ?
    C1 C6 . 1.402(2) ?
    C2 C3 . 1.392(2) ?
    C2 H2 . 0.9300 ?
    C3 C4 . 1.389(2) ?
    C3 H3A . 0.9300 ?
    C4 C5 . 1.388(2) ?
    C4 H4 . 0.9300 ?
    C5 C6 . 1.387(2) ?
    C5 H5 . 0.9300 ?
    C6 C11 . 1.453(2) ?
    C7 C11 . 1.501(2) ?
    C8 C9 . 1.497(2) ?
    C8 H8A . 0.9700 ?
    C8 H8B . 0.9700 ?
    C9 C10 . 1.307(2) ?
    C9 H9 . 0.9300 ?
    C10 H10A . 0.9300 ?
    C10 H10B . 0.9300 ?
    C12 C13 . 1.493(2) ?
    C13 C18 . 1.394(2) ?
    C13 C14 . 1.396(2) ?
    C14 C15 . 1.383(2) ?
    C14 H14 . 0.9300 ?
    C15 C16 . 1.383(2) ?
    C15 H15 . 0.9300 ?
    C16 C17 . 1.383(2) ?
    C16 H16 . 0.9300 ?
    C17 C18 . 1.380(2) ?
    C17 H17 . 0.9300 ?
    C18 H18 . 0.9300 ?
loop_
    _geom_angle_atom_site_label_1
    _geom_angle_atom_site_label_2
    _geom_angle_atom_site_label_3
    _geom_angle_site_symmetry_1
    _geom_angle_site_symmetry_3
    _geom_angle
    _geom_angle_publ_flag
    C7 N1 C1 . . 110.61(12) ?
    C7 N1 C8 . . 122.50(13) ?
    C1 N1 C8 . . 126.35(14) ?
    C11 N2 N3 . . 115.52(13) ?
    N2 N3 C12 . . 120.10(13) ?
    N2 N3 H3 . . 117.1(11) ?
    C12 N3 H3 . . 122.8(11) ?
    C2 C1 C6 . . 121.98(15) ?
    C2 C1 N1 . . 128.60(15) ?
    C6 C1 N1 . . 109.42(14) ?
    C1 C2 C3 . . 117.11(15) ?
    C1 C2 H2 . . 121.4 ?
    C3 C2 H2 . . 121.4 ?
    C4 C3 C2 . . 121.89(16) ?
    C4 C3 H3A . . 119.1 ?
    C2 C3 H3A . . 119.1 ?
    C5 C4 C3 . . 120.37(16) ?
    C5 C4 H4 . . 119.8 ?
    C3 C4 H4 . . 119.8 ?
    C6 C5 C4 . . 118.56(15) ?
    C6 C5 H5 . . 120.7 ?
    C4 C5 H5 . . 120.7 ?
    C5 C6 C1 . . 120.06(15) ?
    C5 C6 C11 . . 132.96(15) ?
    C1 C6 C11 . . 106.97(13) ?
    O1 C7 N1 . . 126.09(14) ?
    O1 C7 C11 . . 127.17(14) ?
    N1 C7 C11 . . 106.74(13) ?
    N1 C8 C9 . . 111.54(13) ?
    N1 C8 H8A . . 109.3 ?
    C9 C8 H8A . . 109.3 ?
    N1 C8 H8B . . 109.3 ?
    C9 C8 H8B . . 109.3 ?
    H8A C8 H8B . . 108.0 ?
    C10 C9 C8 . . 123.28(16) ?
    C10 C9 H9 . . 118.4 ?
    C8 C9 H9 . . 118.4 ?
    C9 C10 H10A . . 120.0 ?
    C9 C10 H10B . . 120.0 ?
    H10A C10 H10B . . 120.0 ?
    N2 C11 C6 . . 126.25(14) ?
    N2 C11 C7 . . 127.48(14) ?
    C6 C11 C7 . . 106.27(13) ?
    O2 C12 N3 . . 122.15(15) ?
    O2 C12 C13 . . 123.06(14) ?
    N3 C12 C13 . . 114.77(13) ?
    C18 C13 C14 . . 118.77(15) ?
    C18 C13 C12 . . 117.67(14) ?
    C14 C13 C12 . . 123.55(14) ?
    C15 C14 C13 . . 120.38(15) ?
    C15 C14 H14 . . 119.8 ?
    C13 C14 H14 . . 119.8 ?
    C14 C15 C16 . . 120.05(16) ?
    C14 C15 H15 . . 120.0 ?
    C16 C15 H15 . . 120.0 ?
    C17 C16 C15 . . 120.14(16) ?
    C17 C16 H16 . . 119.9 ?
    C15 C16 H16 . . 119.9 ?
    C18 C17 C16 . . 119.95(16) ?
    C18 C17 H17 . . 120.0 ?
    C16 C17 H17 . . 120.0 ?
    C17 C18 C13 . . 120.69(15) ?
    C17 C18 H18 . . 119.7 ?
    C13 C18 H18 . . 119.7 ?
loop_
    _geom_torsion_atom_site_label_1
    _geom_torsion_atom_site_label_2
    _geom_torsion_atom_site_label_3
    _geom_torsion_atom_site_label_4
    _geom_torsion_site_symmetry_1
    _geom_torsion_site_symmetry_2
    _geom_torsion_site_symmetry_3
    _geom_torsion_site_symmetry_4
    _geom_torsion
    _geom_torsion_publ_flag
    C11 N2 N3 C12 . . . . 179.73(14) ?
    C7 N1 C1 C2 . . . . -178.87(15) ?
    C8 N1 C1 C2 . . . . 9.5(3) ?
    C7 N1 C1 C6 . . . . 0.38(17) ?
    C8 N1 C1 C6 . . . . -171.30(14) ?
    C6 C1 C2 C3 . . . . 0.7(2) ?
    N1 C1 C2 C3 . . . . 179.84(15) ?
    C1 C2 C3 C4 . . . . 1.1(2) ?
    C2 C3 C4 C5 . . . . -1.7(3) ?
    C3 C4 C5 C6 . . . . 0.4(2) ?
    C4 C5 C6 C1 . . . . 1.4(2) ?
    C4 C5 C6 C11 . . . . 179.98(16) ?
    C2 C1 C6 C5 . . . . -1.9(2) ?
    N1 C1 C6 C5 . . . . 178.75(13) ?
    C2 C1 C6 C11 . . . . 179.12(14) ?
    N1 C1 C6 C11 . . . . -0.19(16) ?
    C1 N1 C7 O1 . . . . 178.68(15) ?
    C8 N1 C7 O1 . . . . -9.3(2) ?
    C1 N1 C7 C11 . . . . -0.38(16) ?
    C8 N1 C7 C11 . . . . 171.67(13) ?
    C7 N1 C8 C9 . . . . -83.08(19) ?
    C1 N1 C8 C9 . . . . 87.67(19) ?
    N1 C8 C9 C10 . . . . 119.36(18) ?
    N3 N2 C11 C6 . . . . -179.51(13) ?
    N3 N2 C11 C7 . . . . -0.3(2) ?
    C5 C6 C11 N2 . . . . 0.6(3) ?
    C1 C6 C11 N2 . . . . 179.33(14) ?
    C5 C6 C11 C7 . . . . -178.78(16) ?
    C1 C6 C11 C7 . . . . -0.03(16) ?
    O1 C7 C11 N2 . . . . 1.9(3) ?
    N1 C7 C11 N2 . . . . -179.10(14) ?
    O1 C7 C11 C6 . . . . -178.79(15) ?
    N1 C7 C11 C6 . . . . 0.26(16) ?
    N2 N3 C12 O2 . . . . 4.0(2) ?
    N2 N3 C12 C13 . . . . -177.63(12) ?
    O2 C12 C13 C18 . . . . 11.9(2) ?
    N3 C12 C13 C18 . . . . -166.38(14) ?
    O2 C12 C13 C14 . . . . -167.09(15) ?
    N3 C12 C13 C14 . . . . 14.6(2) ?
    C18 C13 C14 C15 . . . . 0.8(2) ?
    C12 C13 C14 C15 . . . . 179.84(15) ?
    C13 C14 C15 C16 . . . . 0.0(3) ?
    C14 C15 C16 C17 . . . . -0.6(3) ?
    C15 C16 C17 C18 . . . . 0.4(3) ?
    C16 C17 C18 C13 . . . . 0.5(3) ?
    C14 C13 C18 C17 . . . . -1.1(2) ?
    C12 C13 C18 C17 . . . . 179.85(14) ?
loop_
    _geom_hbond_atom_site_label_D
    _geom_hbond_atom_site_label_H
    _geom_hbond_atom_site_label_A
    _geom_hbond_site_symmetry_A
    _geom_hbond_distance_DH
    _geom_hbond_distance_HA
    _geom_hbond_distance_DA
    _geom_hbond_angle_DHA
    _geom_hbond_publ_flag
    N3 H3 O1 . 0.88(2) 1.98(2) 2.721(2) 141(2) yes
