# Supplementary material for: N′-(1-Allyl-2-oxoindolin-3-yl­idene)benzohydrazide
Source: Acta Crystallogr Sect E Struct Rep Online. 2010 Jul 3;66(Pt 8):o1905. doi: 10.1107/S1600536810024918 (PMC3007202; doi:10.1107/S1600536810024918)
Supplement: Supplementary file 2 [file e-66-o1905-Isup2.hkl]

# 
# h,k,l, Fc-squared, Fo-squared, sigma(Fo-squared) and status flag 
# 
data_I
_shelx_title '  P21/c' 
_shelx_refln_list_code          4 
_shelx_F_calc_maximum      186.40 
_exptl_crystal_F_000       640.00 
_reflns_d_resolution_high  0.7791 
 
loop_ 
 _symmetry_equiv_pos_as_xyz 
 'x, y, z' 
 '-x, y+1/2, -z+1/2' 
 '-x, -y, -z' 
 'x, -y-1/2, z-1/2' 
 
_cell_length_a     7.5921 
_cell_length_b    15.1968 
_cell_length_c    12.8716 
_cell_angle_alpha  90.000 
_cell_angle_beta   94.481 
_cell_angle_gamma  90.000 
 
_shelx_F_squared_multiplier     1.000 
 
loop_ 
 _refln_index_h 
 _refln_index_k 
 _refln_index_l 
 _refln_F_squared_calc 
 _refln_F_squared_meas 
 _refln_F_squared_sigma 
 _refln_observed_status 
   1   0   0      576.61      472.55     12.56 o 
   2   0   0      253.04      223.55     15.74 o 
   3   0   0     1558.26     1407.21     41.44 o 
   4   0   0      119.43      107.45      5.27 o 
   5   0   0       45.80       42.55      4.60 o 
   6   0   0      103.09      109.57      6.56 o 
   7   0   0       34.30       30.13      6.75 o 
   8   0   0      134.41      135.19     15.10 o 
   9   0   0      150.17      155.62     23.48 o 
   1   1   0       39.59       10.17      1.27 o 
   2   1   0     9591.08     9119.28    143.48 o 
   3   1   0      208.45      199.38      5.79 o 
   4   1   0      247.39      227.81      5.64 o 
   5   1   0      226.85      210.18      5.90 o 
   6   1   0       16.25       16.77      3.12 o 
   7   1   0      321.87      322.97     10.39 o 
   8   1   0       40.30       26.01      5.07 o 
   9   1   0        1.68       -2.31      5.56 o 
   0   2   0      168.86      158.98      4.11 o 
   1   2   0       77.19       71.44      2.39 o 
   2   2   0    17959.70    16968.81    235.02 o 
   3   2   0       36.89       37.30      2.30 o 
   4   2   0      240.22      227.41      5.34 o 
   5   2   0        4.35        3.92      2.42 o 
   6   2   0      812.98      818.82     14.08 o 
   7   2   0      155.71      168.68      6.59 o 
   8   2   0      146.54      131.73      7.36 o 
   9   2   0        9.97        5.64      8.13 o 
   1   3   0     4205.27     3993.74     74.65 o 
   2   3   0       18.12       26.11      2.57 o 
   3   3   0      988.93      962.52     14.88 o 
   4   3   0     2243.71     2214.86     34.41 o 
   5   3   0      910.85      851.25     14.12 o 
   6   3   0       60.41       62.66      4.02 o 
   7   3   0       19.30       15.88      3.69 o 
   8   3   0       51.12       61.10      9.47 o 
   9   3   0       19.75       18.84      6.35 o 
   0   4   0        0.47       -0.10      3.24 o 
   1   4   0     2493.67     2332.75     44.41 o 
   2   4   0      908.38      880.98     20.07 o 
   3   4   0       82.91       88.96      4.25 o 
   4   4   0     1110.85     1130.49     18.82 o 
   5   4   0       37.88       41.58      3.47 o 
   6   4   0      196.50      202.11      5.97 o 
   7   4   0        3.91        5.99      3.34 o 
   8   4   0        4.88       -0.72      5.26 o 
   9   4   0       76.29       72.51      8.03 o 
   1   5   0       18.45       10.58      2.66 o 
   2   5   0       14.47        7.30      2.44 o 
   3   5   0      958.72      983.24     17.69 o 
   4   5   0     1105.70     1113.74     22.04 o 
   5   5   0      254.17      246.46      8.51 o 
   6   5   0       45.58       39.03      3.90 o 
   7   5   0       57.06       68.26      6.31 o 
   8   5   0       33.70       28.95      7.61 o 
   9   5   0      189.12      186.80     14.39 o 
   0   6   0      790.58      861.80     29.72 o 
   1   6   0       58.69       64.10      7.00 o 
   2   6   0      569.24      631.88     14.14 o 
   3   6   0       56.15       45.84      4.04 o 
   4   6   0       23.26       18.74      3.81 o 
   5   6   0     1385.28     1394.38     27.50 o 
   6   6   0      175.47      173.97      8.62 o 
   7   6   0       89.34       81.84      7.13 o 
   8   6   0       26.45       36.60      8.01 o 
   9   6   0       44.68       46.39     16.06 o 
   1   7   0     2397.38     2477.22     52.94 o 
   2   7   0       67.29       56.11      3.88 o 
   3   7   0       12.79       11.53      3.13 o 
   4   7   0        0.01       -1.70      3.53 o 
   5   7   0      116.85      115.95      6.53 o 
   6   7   0       63.64       69.00      6.57 o 
   7   7   0      246.88      260.76     12.53 o 
   8   7   0       10.09        9.29      7.12 o 
   9   7   0       55.95       56.02      9.57 o 
   0   8   0      311.37      380.44     15.43 o 
   1   8   0      814.44      819.04     22.86 o 
   2   8   0      261.96      282.30      8.52 o 
   3   8   0       84.53       78.98      4.83 o 
   4   8   0       58.82       62.96      5.12 o 
   5   8   0        0.58        3.11      4.14 o 
   6   8   0        2.75       -0.63      4.78 o 
   7   8   0      468.20      447.89     18.85 o 
   8   8   0       65.20       56.46      8.81 o 
   1   9   0      269.11      254.63     10.03 o 
   2   9   0      153.54      155.64      8.74 o 
   3   9   0       69.33       80.76      5.23 o 
   4   9   0      147.22      148.05      5.89 o 
   5   9   0       65.71       59.75      5.46 o 
   6   9   0       10.12       10.81      5.37 o 
   7   9   0      203.24      211.80     20.86 o 
   8   9   0        1.46        3.67      7.18 o 
   0  10   0       69.32       61.33     14.09 o 
   1  10   0      124.49      155.16     11.57 o 
   2  10   0      464.17      474.21     14.26 o 
   3  10   0       88.13       88.57      5.71 o 
   4  10   0        0.32        1.87      3.28 o 
   5  10   0        0.22       -4.66      4.66 o 
   6  10   0       20.43       16.08      5.66 o 
   7  10   0       11.27        9.13      7.21 o 
   8  10   0       16.79       11.60      8.07 o 
   1  11   0       18.86       20.43      5.18 o 
   2  11   0       99.96      106.27      6.91 o 
   3  11   0        2.95        4.74      6.05 o 
   4  11   0       29.71       23.11      5.22 o 
   5  11   0       18.42       16.78      6.72 o 
   6  11   0        0.15       -5.98      5.98 o 
   7  11   0        0.48        4.70      6.93 o 
   8  11   0       17.41       20.51      8.51 o 
   0  12   0      270.39      281.82     15.37 o 
   1  12   0       46.35       35.09      5.98 o 
   2  12   0       56.47       59.61      6.19 o 
   3  12   0       26.88       29.59      5.31 o 
   4  12   0       56.71       54.45      7.32 o 
   5  12   0       15.86        8.25      6.46 o 
   6  12   0        7.50       12.61      7.04 o 
   7  12   0       16.55       19.54      7.83 o 
   1  13   0       56.72       40.41     12.59 o 
   2  13   0      124.00      121.92      7.80 o 
   3  13   0      231.05      246.80     10.23 o 
   4  13   0      247.98      254.67     12.70 o 
   5  13   0       24.04       15.28      6.99 o 
   6  13   0       56.14       60.04      8.67 o 
   7  13   0       67.60       94.59     15.00 o 
   0  14   0       27.13       25.53      7.85 o 
   1  14   0      181.51      189.05     14.66 o 
   2  14   0       79.23       74.35      7.01 o 
   3  14   0       30.39       24.91      5.48 o 
   4  14   0        8.27       11.70      6.70 o 
   5  14   0        5.46       -4.81      6.55 o 
   6  14   0       32.54       41.27     10.32 o 
   1  15   0      975.48      920.67     25.24 o 
   2  15   0      179.47      201.87      9.75 o 
   3  15   0       55.57       64.21      8.32 o 
   4  15   0       10.89        6.57      6.65 o 
   5  15   0        7.69        8.70      7.48 o 
   6  15   0       98.19       91.05     13.20 o 
   0  16   0      104.56       92.51     15.32 o 
   1  16   0       85.54       77.22      7.61 o 
   2  16   0        0.07       -6.76      6.76 o 
   3  16   0       34.35       17.11      7.41 o 
   4  16   0       44.86       44.24      8.52 o 
   5  16   0       53.63       51.06      9.25 o 
   1  17   0       84.27       67.25      7.83 o 
   2  17   0       83.10       86.26      9.47 o 
   3  17   0      255.69      242.19     13.67 o 
   4  17   0        4.60        9.71      7.76 o 
   0  18   0       79.88       85.90     35.54 o 
   1  18   0        0.46       -8.16      8.16 o 
   2  18   0       24.17       20.98      7.90 o 
   3  18   0      192.39      212.04     15.48 o 
   1  19   0       51.99       65.42     23.40 o 
   2  19   0       20.30       11.57      8.32 o 
  -9   1   1        1.62       -3.60      4.48 o 
  -8   1   1      190.57      182.98      8.18 o 
  -7   1   1       17.52       19.64      4.38 o 
  -6   1   1       38.90       40.73      4.65 o 
  -5   1   1       22.61       19.36      3.00 o 
  -4   1   1       66.55       68.81      3.19 o 
  -3   1   1      322.61      279.17      5.84 o 
  -2   1   1    20729.16    19125.51    266.55 o 
  -1   1   1      279.40      279.66      5.25 o 
   1   1   1     1496.69     1308.93     20.55 o 
   2   1   1     2432.61     2343.04     37.74 o 
   3   1   1      112.94      103.76      3.50 o 
   4   1   1      147.94      148.66      4.66 o 
   5   1   1       17.62       14.61      3.27 o 
   6   1   1        0.02       -2.81      2.81 o 
   7   1   1      209.59      195.82      7.20 o 
   8   1   1        1.36       -0.02      4.29 o 
   9   1   1        7.13        0.56      6.20 o 
  -9   2   1      149.73      145.16      9.14 o 
  -8   2   1       42.85       40.95      5.22 o 
  -7   2   1       24.82       26.69      4.46 o 
  -6   2   1       39.13       43.54      3.82 o 
  -5   2   1       53.68       55.93      3.59 o 
  -4   2   1       35.39       29.04      2.48 o 
  -3   2   1      103.43       99.45      3.14 o 
  -2   2   1      317.06      302.28      5.46 o 
  -1   2   1      317.55      315.32      9.14 o 
   0   2   1     1338.34     1260.26     18.19 o 
   1   2   1      508.50      463.81     11.70 o 
   2   2   1    34743.23    32935.20    553.58 o 
   3   2   1     1126.16     1070.65     17.44 o 
   4   2   1      238.79      239.00      5.71 o 
   5   2   1      395.28      384.18      8.12 o 
   6   2   1       55.46       65.22      3.99 o 
   7   2   1        5.56        2.48      3.30 o 
   8   2   1       31.77       33.26      6.27 o 
   9   2   1       36.92       30.96      7.14 o 
  -9   3   1       44.67       44.94      6.97 o 
  -8   3   1       47.97       58.62      5.63 o 
  -7   3   1       21.82       20.84      4.24 o 
  -6   3   1       36.21       38.99      3.79 o 
  -5   3   1      599.51      589.98     11.37 o 
  -4   3   1       35.73       38.39      2.69 o 
  -3   3   1     1541.06     1493.14     22.04 o 
  -2   3   1      220.02      209.14      5.06 o 
  -1   3   1    15698.54    15154.67    277.99 o 
   0   3   1      255.40      264.66      7.45 o 
   1   3   1      489.90      496.23     10.85 o 
   2   3   1     1775.03     1700.83     30.18 o 
   3   3   1      266.90      271.71      6.47 o 
   4   3   1     6154.14     6048.65     90.31 o 
   5   3   1       15.88       19.95      2.83 o 
   6   3   1      127.55      128.30      5.01 o 
   7   3   1       46.14       51.10      5.60 o 
   8   3   1        2.04       -5.27      5.27 o 
   9   3   1        1.88        0.11      6.05 o 
  -9   4   1       11.06        9.33      5.91 o 
  -8   4   1       10.95       14.47      5.50 o 
  -7   4   1        3.27        2.32      3.24 o 
  -6   4   1      264.63      264.44      7.52 o 
  -5   4   1       28.95       29.01      3.06 o 
  -4   4   1     1453.31     1447.34     23.40 o 
  -3   4   1     5441.01     5631.19     90.16 o 
  -2   4   1     1652.49     1607.62     26.66 o 
  -1   4   1       91.56       96.05      3.60 o 
   0   4   1       48.13       34.97      4.10 o 
   1   4   1     2303.89     2223.22     42.51 o 
   2   4   1      124.39      122.12      4.83 o 
   3   4   1       25.78       33.00      3.20 o 
   4   4   1     2986.21     2962.44     45.56 o 
   5   4   1       27.39       28.48      3.29 o 
   6   4   1       90.25       88.44      4.34 o 
   7   4   1       43.49       48.63      5.46 o 
   8   4   1       28.74       15.95      6.07 o 
   9   4   1        4.01       -3.23      6.02 o 
  -9   5   1        0.57       -0.43      6.57 o 
  -8   5   1       69.97       72.13      8.45 o 
  -7   5   1       31.56       25.95      4.86 o 
  -6   5   1       65.12       59.75      4.82 o 
  -5   5   1      138.65      142.16      5.75 o 
  -4   5   1       56.44       64.83      3.83 o 
  -3   5   1      808.91      822.84     15.05 o 
  -2   5   1      125.29      119.15      7.27 o 
  -1   5   1        8.30       10.99      2.69 o 
   0   5   1      207.13      220.58      6.70 o 
   1   5   1      681.37      693.04     14.83 o 
   2   5   1       25.15       22.97      2.97 o 
   3   5   1     3337.91     3447.51     66.36 o 
   4   5   1       62.09       88.11      5.22 o 
   5   5   1       75.98       74.78      5.06 o 
   6   5   1      512.68      507.86     11.25 o 
   7   5   1       14.98       10.78      5.42 o 
   8   5   1       67.73       64.22      7.45 o 
   9   5   1      212.20      236.89     16.33 o 
  -9   6   1      156.78      151.79     20.36 o 
  -8   6   1      153.79      154.73     15.09 o 
  -7   6   1       35.10       27.75      6.72 o 
  -6   6   1      778.31      774.78     23.72 o 
  -5   6   1      226.48      234.07     10.06 o 
  -4   6   1      106.43      127.44      5.02 o 
  -3   6   1       46.49       44.30      3.10 o 
  -2   6   1      488.12      580.07     13.54 o 
  -1   6   1      427.05      449.56     13.31 o 
   0   6   1        2.79        1.54      2.20 o 
   1   6   1      921.05      990.85     20.47 o 
   2   6   1      362.57      393.01     10.67 o 
   3   6   1       26.86       23.99      3.67 o 
   4   6   1       15.75       13.85      3.77 o 
   5   6   1      407.20      420.78     12.97 o 
   6   6   1       59.20       54.43      5.66 o 
   7   6   1      101.04      106.65      7.92 o 
   8   6   1       49.61       35.79      8.09 o 
   9   6   1       29.45       15.26      8.25 o 
  -9   7   1        5.75        2.97      7.43 o 
  -8   7   1      136.73      121.96     10.34 o 
  -7   7   1      213.77      203.50     13.90 o 
  -6   7   1       77.13       89.97      8.05 o 
  -5   7   1      194.40      210.58      8.07 o 
  -4   7   1      185.27      187.49      6.28 o 
  -3   7   1        3.25       -0.17      2.55 o 
  -2   7   1       30.93       39.21      4.63 o 
  -1   7   1      497.96      512.33     15.14 o 
   0   7   1      259.90      267.86      7.48 o 
   1   7   1      720.79      773.81     17.46 o 
   2   7   1        0.66        0.79      2.64 o 
   3   7   1        0.26       -2.98      2.98 o 
   4   7   1       74.86       68.32      6.74 o 
   5   7   1       62.76       69.42      5.70 o 
   6   7   1       44.08       45.56      5.39 o 
   7   7   1       49.39       49.12      6.78 o 
   8   7   1       28.44       19.37      6.26 o 
   9   7   1       13.97       14.04     11.73 o 
  -8   8   1       91.05       70.65      9.16 o 
  -7   8   1      142.40      148.50     11.80 o 
  -6   8   1      195.90      184.59     13.49 o 
  -5   8   1       50.39       50.48      5.44 o 
  -4   8   1        0.47        1.02      3.10 o 
  -3   8   1       56.24       54.45      4.67 o 
  -2   8   1        5.08        5.47      3.16 o 
  -1   8   1      622.41      652.71     18.91 o 
   0   8   1      135.16      148.58      5.71 o 
   1   8   1      131.21      138.39      5.77 o 
   2   8   1       14.29       18.62      3.41 o 
   3   8   1       89.05       88.82      5.79 o 
   4   8   1      368.21      383.30     11.92 o 
   5   8   1      164.79      165.92     10.41 o 
   6   8   1       41.19       43.47      6.20 o 
   7   8   1      207.73      196.99     10.42 o 
   8   8   1      128.91      132.28     11.49 o 
  -8   9   1        1.84       -0.50      8.95 o 
  -7   9   1       12.37        7.68     10.32 o 
  -6   9   1       47.23       38.17      7.49 o 
  -5   9   1      525.07      528.86     22.01 o 
  -4   9   1       21.89       23.87      3.84 o 
  -3   9   1      103.85      116.97      6.32 o 
  -2   9   1      222.50      236.53      8.31 o 
  -1   9   1       97.23      127.47      9.17 o 
   0   9   1        3.74        8.67      3.38 o 
   1   9   1      913.53      944.59     20.65 o 
   2   9   1      213.79      226.82      8.15 o 
   3   9   1      133.29      129.88     10.51 o 
   4   9   1      101.06      109.22      6.38 o 
   5   9   1       11.45        6.57      4.44 o 
   6   9   1        4.91        3.86      5.36 o 
   7   9   1       44.37       33.40      6.91 o 
   8   9   1       13.61       12.25      8.98 o 
  -8  10   1        0.00       -2.26      7.40 o 
  -7  10   1       25.97       24.95      7.53 o 
  -6  10   1        0.59       -1.60      5.94 o 
  -5  10   1       21.01       18.90      6.15 o 
  -4  10   1       39.80       39.75      4.83 o 
  -3  10   1       76.43       75.64      5.79 o 
  -2  10   1      148.65      157.54      7.20 o 
  -1  10   1       10.76       15.08      4.38 o 
   0  10   1      306.33      316.60     10.52 o 
   1  10   1      262.12      269.46      8.82 o 
   2  10   1       16.07       12.19      4.03 o 
   3  10   1      912.08      890.49     20.88 o 
   4  10   1       15.39       10.50      4.48 o 
   5  10   1       18.75       15.90      5.01 o 
   6  10   1       16.81       11.46      5.85 o 
   7  10   1        0.36       -3.56      5.66 o 
   8  10   1        7.90        5.55      6.53 o 
  -8  11   1        6.15        0.57      9.82 o 
  -7  11   1      137.87      135.69     12.12 o 
  -6  11   1        6.88        5.46      6.20 o 
  -5  11   1      232.85      228.96     11.92 o 
  -4  11   1      314.90      343.72     14.04 o 
  -3  11   1      349.95      337.39     11.44 o 
  -2  11   1      297.89      299.72     10.34 o 
  -1  11   1       40.64       49.64      5.98 o 
   0  11   1        1.62       -1.52      3.92 o 
   1  11   1      277.39      286.66     10.70 o 
   2  11   1      179.59      192.64      9.77 o 
   3  11   1     1277.75     1206.11     27.00 o 
   4  11   1      232.81      234.56      9.24 o 
   5  11   1      100.67      104.57      7.96 o 
   6  11   1       26.44       25.06      6.43 o 
   7  11   1        0.48       -5.75      5.75 o 
  -7  12   1       27.01       21.76      7.91 o 
  -6  12   1       26.83       41.19      7.78 o 
  -5  12   1       20.97       19.11      6.75 o 
  -4  12   1        1.76        0.53      4.69 o 
  -3  12   1       67.47       62.32      5.91 o 
  -2  12   1       28.37       22.60      4.98 o 
  -1  12   1        3.86        0.76      4.87 o 
   0  12   1        6.38        3.65      4.48 o 
   1  12   1       47.96       50.02      5.92 o 
   2  12   1      135.13      150.54      9.53 o 
   3  12   1      801.79      767.53     21.96 o 
   4  12   1       69.65       68.18      5.84 o 
   5  12   1       58.56       63.89      7.41 o 
   6  12   1       16.36       13.97      6.16 o 
   7  12   1       12.50       10.33      7.68 o 
  -7  13   1        0.20       -3.01      7.10 o 
  -6  13   1        3.90        5.95      6.92 o 
  -5  13   1       92.18      109.91      9.57 o 
  -4  13   1       62.74       61.89      7.75 o 
  -3  13   1       12.85        9.43      6.47 o 
  -2  13   1        0.30        6.70      4.53 o 
  -1  13   1        1.16       -2.69      4.75 o 
   0  13   1       90.46       95.99     10.33 o 
   1  13   1      972.66      934.32     24.73 o 
   2  13   1       41.53       37.68      6.45 o 
   3  13   1       38.32       37.89      6.08 o 
   4  13   1        0.26        0.87      4.85 o 
   5  13   1        4.00       -4.72      7.29 o 
   6  13   1       61.48       62.62      9.84 o 
   7  13   1       23.77       29.66      8.49 o 
  -6  14   1        1.05        2.27      7.16 o 
  -5  14   1       18.41       25.78      7.53 o 
  -4  14   1       80.23       82.15      8.88 o 
  -3  14   1        1.00       -5.52      5.52 o 
  -2  14   1      155.21      179.13      8.85 o 
  -1  14   1      233.68      238.31     11.04 o 
   0  14   1        3.08       -1.22      5.24 o 
   1  14   1      669.95      656.77     19.27 o 
   2  14   1      245.10      227.13     10.59 o 
   3  14   1       32.89       39.17      8.14 o 
   4  14   1        6.73        1.29      6.38 o 
   5  14   1       61.43       65.83     10.74 o 
   6  14   1       12.97       11.04      7.75 o 
  -6  15   1       12.94       -4.19      7.67 o 
  -5  15   1       91.08      109.11     11.70 o 
  -4  15   1        9.02        4.51      6.74 o 
  -3  15   1       25.34       16.80      6.81 o 
  -2  15   1       84.93       77.12      8.57 o 
  -1  15   1      264.54      284.48     12.36 o 
   0  15   1        3.00       -5.46      8.38 o 
   1  15   1       32.89       27.78      5.90 o 
   2  15   1       12.70       10.20      5.43 o 
   3  15   1       20.45       14.32      5.40 o 
   4  15   1       11.86        7.22      6.77 o 
   5  15   1       11.79       22.44      7.88 o 
   6  15   1        0.42        2.11      7.80 o 
  -5  16   1       45.62       40.06     16.16 o 
  -4  16   1      151.18      154.81     11.69 o 
  -3  16   1      325.65      335.55     15.09 o 
  -2  16   1       51.22       42.94      7.83 o 
  -1  16   1      101.74      108.20      8.81 o 
   0  16   1        2.94        6.41      9.98 o 
   1  16   1      513.54      487.71     15.41 o 
   2  16   1       14.74       13.56      6.79 o 
   3  16   1        3.18       -9.25     13.28 o 
   4  16   1        2.71       -6.85      6.85 o 
   5  16   1       47.31       63.02     10.27 o 
  -4  17   1       49.46       75.10      9.86 o 
  -3  17   1        1.31        2.48      6.99 o 
  -2  17   1       18.62       18.87      7.53 o 
  -1  17   1       84.21       71.30     10.31 o 
   0  17   1        2.09        3.96      7.14 o 
   1  17   1      256.86      235.99     11.30 o 
   2  17   1        3.99        5.72      5.70 o 
   3  17   1      390.70      403.34     20.18 o 
   4  17   1       59.68       60.39      9.65 o 
  -3  18   1        5.02        5.08      7.58 o 
  -2  18   1       18.11       14.22     10.23 o 
  -1  18   1       13.27       11.27     12.67 o 
   0  18   1       13.74        4.46     16.79 o 
   1  18   1       33.60       41.81      9.18 o 
   2  18   1        1.52        4.91      9.04 o 
   3  18   1      176.14      152.63     13.28 o 
  -2  19   1       14.52       18.05      8.54 o 
  -1  19   1        4.82        1.92     12.64 o 
   0  19   1       35.30       23.93      9.44 o 
   1  19   1        6.43       -7.22     12.99 o 
   2  19   1       17.22       21.99      8.87 o 
  -9   0   2       17.74       11.45      6.85 o 
  -8   0   2      109.42       96.98      9.19 o 
  -7   0   2      538.92      548.28     21.83 o 
  -6   0   2       25.46       24.57      5.88 o 
  -5   0   2      769.51      786.66     20.71 o 
  -4   0   2      126.53      147.64      6.73 o 
  -3   0   2      128.85      139.56      5.87 o 
  -2   0   2     3051.91     3063.53     65.89 o 
  -1   0   2      984.32      895.14     28.69 o 
   0   0   2     3890.72     3428.30     65.50 o 
   1   0   2      514.05      556.70     16.21 o 
   2   0   2        0.18       -3.13      3.13 o 
   3   0   2      389.84      396.72     14.67 o 
   4   0   2       23.24       15.07      3.86 o 
   5   0   2      123.07      116.89      6.70 o 
   6   0   2      334.88      308.18     13.74 o 
   7   0   2       45.84       38.02      5.31 o 
   8   0   2      359.13      345.30     16.31 o 
   9   0   2        8.43       -0.23     11.52 o 
  -9   1   2       21.51       14.87      4.95 o 
  -8   1   2        0.05       -3.90      3.90 o 
  -7   1   2        0.62        4.31      3.79 o 
  -6   1   2      222.72      219.01      8.01 o 
  -5   1   2      466.75      480.84     10.74 o 
  -4   1   2        5.23        2.64      2.30 o 
  -3   1   2      201.33      200.40      4.89 o 
  -2   1   2       66.45       61.12      2.63 o 
  -1   1   2     2408.11     2082.16     34.20 o 
   0   1   2     5801.77     5336.28     71.22 o 
   1   1   2     8765.62     8374.71    131.82 o 
   2   1   2      841.79      803.07     15.85 o 
   3   1   2      459.22      493.62      9.23 o 
   4   1   2      383.67      358.09      7.49 o 
   5   1   2      156.76      163.67      5.35 o 
   6   1   2        6.09        5.14      3.21 o 
   7   1   2       29.62       26.82      3.74 o 
   8   1   2       19.08        7.69      5.53 o 
   9   1   2       14.06       10.56      7.48 o 
  -9   2   2       39.12       47.60      7.44 o 
  -8   2   2       11.61       10.72      4.56 o 
  -7   2   2      163.48      162.89      7.17 o 
  -6   2   2       17.83       18.30      4.04 o 
  -5   2   2        4.09        3.48      2.85 o 
  -4   2   2      237.00      249.92      6.03 o 
  -3   2   2       15.79       18.79      1.95 o 
  -2   2   2      534.03      533.48     10.01 o 
  -1   2   2     3001.47     2763.55     48.01 o 
   0   2   2       63.91       55.45      1.81 o 
   1   2   2     2162.47     2149.08     34.66 o 
   2   2   2    22433.73    22232.00    373.62 o 
   3   2   2       26.85       34.87      2.78 o 
   4   2   2      312.87      290.19      6.65 o 
   5   2   2      212.96      208.31      5.98 o 
   6   2   2       24.30       24.57      3.55 o 
   7   2   2        0.55       -1.93      2.94 o 
   8   2   2       38.12       34.57      6.52 o 
   9   2   2       11.22       -4.62      5.72 o 
  -9   3   2       68.60       70.81      7.38 o 
  -8   3   2      227.61      222.21      8.87 o 
  -7   3   2      213.94      215.59      8.66 o 
  -6   3   2      151.77      156.70      6.33 o 
  -5   3   2      214.90      218.92      6.36 o 
  -4   3   2        3.10        3.80      2.16 o 
  -3   3   2      486.95      480.30      9.43 o 
  -2   3   2     1370.59     1326.92     22.56 o 
  -1   3   2      169.36      127.08      4.93 o 
   0   3   2      696.35      635.56     10.54 o 
   1   3   2      277.63      270.45      7.38 o 
   2   3   2     2868.74     2978.23     51.76 o 
   3   3   2       21.03       25.21      3.22 o 
   4   3   2     2452.61     2428.77     37.91 o 
   5   3   2      438.47      467.51      9.47 o 
   6   3   2       64.09       69.10      4.38 o 
   7   3   2        2.46        1.53      3.49 o 
   8   3   2       18.35       11.51      5.99 o 
   9   3   2       24.06       24.30      6.84 o 
  -9   4   2       20.68        7.53      6.86 o 
  -8   4   2        8.54       -2.77      4.06 o 
  -7   4   2      273.87      276.25     10.74 o 
  -6   4   2      138.06      140.73      6.10 o 
  -5   4   2      565.60      597.11     12.58 o 
  -4   4   2      154.49      142.24      4.93 o 
  -3   4   2      711.94      740.43     14.79 o 
  -2   4   2       80.99       92.38      3.22 o 
  -1   4   2      192.81      185.43      4.84 o 
   0   4   2     1738.45     1662.50     25.75 o 
   1   4   2       63.11       81.29      3.37 o 
   2   4   2      122.57      118.89      4.95 o 
   3   4   2     1143.74     1193.97     22.71 o 
   4   4   2     6471.32     6751.91    116.18 o 
   5   4   2        0.77       -2.47      3.74 o 
   6   4   2        8.73       10.38      3.73 o 
   7   4   2      146.45      146.48      8.74 o 
   8   4   2       24.37       21.56      6.33 o 
   9   4   2       10.36        2.41      6.35 o 
  -9   5   2       33.24       30.61      7.81 o 
  -8   5   2       21.57       23.91      6.74 o 
  -7   5   2       20.54       22.33      4.76 o 
  -6   5   2      293.85      274.41     10.01 o 
  -5   5   2        7.09        7.07      3.75 o 
  -4   5   2      498.65      539.50     12.18 o 
  -3   5   2     1450.23     1446.36     64.40 o 
  -2   5   2       72.33       86.25      4.46 o 
  -1   5   2      426.48      429.57     10.07 o 
   0   5   2      211.38      230.94      8.39 o 
   1   5   2     1541.49     1501.96     27.04 o 
   2   5   2      191.64      182.24      6.36 o 
   3   5   2       21.94       24.42      3.75 o 
   4   5   2      738.56      722.10     15.73 o 
   5   5   2       43.01       40.04      4.66 o 
   6   5   2     1570.90     1523.52     25.94 o 
   7   5   2       59.51       66.46      6.22 o 
   8   5   2      110.05      101.39      8.29 o 
   9   5   2       12.59       17.29      6.83 o 
  -9   6   2        2.15       -1.19      6.90 o 
  -8   6   2       70.24       73.18      8.50 o 
  -7   6   2      162.83      167.07     10.31 o 
  -6   6   2       53.66       46.53      9.17 o 
  -5   6   2      146.95      145.61      6.36 o 
  -4   6   2      293.53      329.27     10.66 o 
  -3   6   2       57.16       60.34      4.82 o 
  -2   6   2      358.06      399.71     11.17 o 
  -1   6   2     1840.00     1934.09     37.39 o 
   0   6   2      511.99      481.98     10.20 o 
   1   6   2      569.86      581.29     11.98 o 
   2   6   2      518.70      545.59     13.02 o 
   3   6   2     1033.10     1029.74     22.39 o 
   4   6   2        2.78        2.21      3.90 o 
   5   6   2        4.16        8.30      4.59 o 
   6   6   2     2243.82     2209.24     42.25 o 
   7   6   2      126.18      145.67     10.48 o 
   8   6   2       23.46       28.28      6.62 o 
   9   6   2        3.58       -2.93      7.59 o 
  -9   7   2       15.01       14.03      7.51 o 
  -8   7   2       94.29       81.41      9.06 o 
  -7   7   2       35.15       50.41      8.09 o 
  -6   7   2      117.44      100.60      8.20 o 
  -5   7   2        5.99        2.92      4.18 o 
  -4   7   2      534.12      537.64     12.53 o 
  -3   7   2      791.90      840.18     17.14 o 
  -2   7   2     1117.65     1264.79     29.30 o 
  -1   7   2     2811.56     2965.15     56.57 o 
   0   7   2      283.66      291.89      7.48 o 
   1   7   2        5.53       12.90      2.72 o 
   2   7   2      763.09      792.62     16.02 o 
   3   7   2      109.41      137.73      6.43 o 
   4   7   2       86.36       99.51      6.29 o 
   5   7   2      104.38      104.60      6.77 o 
   6   7   2       21.26       30.78      5.40 o 
   7   7   2        1.91       -0.04      5.46 o 
   8   7   2      232.79      193.16     10.82 o 
  -8   8   2       15.76       11.03      7.07 o 
  -7   8   2        6.55        5.46      6.12 o 
  -6   8   2      178.94      164.78      9.94 o 
  -5   8   2      205.45      191.57      8.52 o 
  -4   8   2       47.92       49.38      4.72 o 
  -3   8   2      145.50      150.02      7.18 o 
  -2   8   2      195.97      203.01      7.96 o 
  -1   8   2      213.24      212.44      7.00 o 
   0   8   2     3505.55     3817.19     66.67 o 
   1   8   2      261.93      256.53      7.43 o 
   2   8   2      236.08      213.28      6.95 o 
   3   8   2       83.50       76.75      5.86 o 
   4   8   2      160.35      174.74      8.00 o 
   5   8   2      149.82      152.62      8.63 o 
   6   8   2       61.93       73.53      6.40 o 
   7   8   2        0.88        2.11      5.79 o 
   8   8   2      115.18      108.93      9.22 o 
  -8   9   2       25.43       15.18      7.32 o 
  -7   9   2      193.44      167.60     11.14 o 
  -6   9   2        9.25        1.73      5.76 o 
  -5   9   2        0.47       -3.98      3.98 o 
  -4   9   2      196.15      206.46      7.99 o 
  -3   9   2      267.35      274.20      9.39 o 
  -2   9   2        2.80       -2.26      3.52 o 
  -1   9   2      235.10      257.05      9.28 o 
   0   9   2       93.98      104.78      4.85 o 
   1   9   2       74.13       76.11      4.60 o 
   2   9   2      134.37      147.90      6.65 o 
   3   9   2       24.26       11.94      7.20 o 
   4   9   2       33.04       45.10      5.56 o 
   5   9   2      477.81      477.19     13.52 o 
   6   9   2       55.19       62.35      7.04 o 
   7   9   2      123.43      122.49      9.08 o 
   8   9   2        2.84       -2.24      6.26 o 
  -8  10   2       66.11       57.14      9.05 o 
  -7  10   2       22.10       19.90      7.20 o 
  -6  10   2       12.27        8.43      6.15 o 
  -5  10   2     1450.71     1436.85     38.29 o 
  -4  10   2        8.17        9.81      4.46 o 
  -3  10   2       75.63       70.36      5.49 o 
  -2  10   2      149.24      154.67      7.77 o 
  -1  10   2       13.86        8.97      3.97 o 
   0  10   2        0.75        6.80      3.58 o 
   1  10   2      117.91      118.80      5.79 o 
   2  10   2      156.00      170.42      6.84 o 
   3  10   2        0.00       -3.69      3.69 o 
   4  10   2      195.01      198.79     10.95 o 
   5  10   2      314.94      315.04     10.89 o 
   6  10   2        0.83        0.09      5.48 o 
   7  10   2       24.37       21.17      6.62 o 
   8  10   2        0.34       -0.29      6.57 o 
  -8  11   2        7.39        5.47      9.98 o 
  -7  11   2      110.87      111.50     15.14 o 
  -6  11   2       18.95       16.00      6.92 o 
  -5  11   2       52.13       54.40     10.38 o 
  -4  11   2       30.06       39.96      5.33 o 
  -3  11   2      168.03      136.93      8.83 o 
  -2  11   2      311.57      292.22     11.07 o 
  -1  11   2        2.37        5.15      4.39 o 
   0  11   2      298.49      309.64     10.06 o 
   1  11   2       11.31       11.75      3.87 o 
   2  11   2      286.44      290.22      9.51 o 
   3  11   2      461.60      430.13     11.85 o 
   4  11   2       15.86       14.96      4.93 o 
   5  11   2       63.18       65.69      6.11 o 
   6  11   2        7.47        8.16      5.98 o 
   7  11   2        5.84       -1.81      6.91 o 
  -7  12   2       57.86       51.63      8.56 o 
  -6  12   2       42.78       38.53      7.65 o 
  -5  12   2       11.74       15.23      6.31 o 
  -4  12   2        8.30       -2.47      4.26 o 
  -3  12   2      296.97      266.99     12.01 o 
  -2  12   2       51.63       56.42      6.32 o 
  -1  12   2        9.98       15.18      5.33 o 
   0  12   2      229.13      236.89     10.20 o 
   1  12   2      750.65      733.96     16.76 o 
   2  12   2        1.97        1.01      4.15 o 
   3  12   2      271.59      247.22     14.67 o 
   4  12   2        2.87        2.17      4.52 o 
   5  12   2      261.10      278.19     17.27 o 
   6  12   2       23.48       16.54      6.49 o 
   7  12   2        9.45        3.89      6.88 o 
  -7  13   2       31.79       30.08      8.34 o 
  -6  13   2       20.34       16.71      7.32 o 
  -5  13   2        6.61        6.06      7.04 o 
  -4  13   2        3.98        4.37      7.53 o 
  -3  13   2      142.56      133.21      9.20 o 
  -2  13   2        0.00        5.06      4.82 o 
  -1  13   2        1.64       -1.77      4.63 o 
   0  13   2      588.47      591.06     17.77 o 
   1  13   2      646.78      624.40     16.77 o 
   2  13   2       75.88       71.50      7.10 o 
   3  13   2      127.64      118.60      7.42 o 
   4  13   2      134.93      158.64      9.80 o 
   5  13   2       44.03       36.88      7.03 o 
   6  13   2       27.11       18.65      6.96 o 
   7  13   2       25.81       26.29      8.26 o 
  -6  14   2        1.57       10.16      7.29 o 
  -5  14   2        0.00       -0.23      6.52 o 
  -4  14   2        7.59        6.71      6.50 o 
  -3  14   2       10.55       18.86      6.16 o 
  -2  14   2      109.03      103.86     10.00 o 
  -1  14   2     1211.59     1165.64     30.09 o 
   0  14   2      498.82      472.49     15.68 o 
   1  14   2       25.08       13.22      4.98 o 
   2  14   2       16.91       12.17      6.11 o 
   3  14   2      118.53      135.37      8.01 o 
   4  14   2       31.74       36.57      5.91 o 
   5  14   2       69.37       74.22      8.15 o 
   6  14   2        8.35        7.17      6.67 o 
  -6  15   2       23.96       27.93      8.46 o 
  -5  15   2        0.08        0.99      6.83 o 
  -4  15   2       34.56       33.79      7.85 o 
  -3  15   2        0.09       -5.83      5.83 o 
  -2  15   2        0.01        6.49      6.25 o 
  -1  15   2      188.76      178.50     10.09 o 
   0  15   2       12.80       14.53      5.24 o 
   1  15   2       22.85       15.76      5.13 o 
   2  15   2       32.90       21.99      5.48 o 
   3  15   2       93.27       91.37     13.47 o 
   4  15   2       81.31       81.48      9.45 o 
   5  15   2        5.81       -2.50      7.12 o 
   6  15   2       71.09       69.13     15.97 o 
  -5  16   2        0.77       -3.56      7.05 o 
  -4  16   2        4.89        8.04      7.04 o 
  -3  16   2      206.79      196.98     11.91 o 
  -2  16   2      199.66      199.03     11.76 o 
  -1  16   2        0.07       -7.50      8.09 o 
   0  16   2       50.67       38.52      6.98 o 
   1  16   2        2.97        4.92      6.12 o 
   2  16   2       87.98       99.88      8.30 o 
   3  16   2        0.30        9.63      5.51 o 
   4  16   2        3.38       -4.93      6.97 o 
   5  16   2        2.79       -2.68     10.20 o 
  -4  17   2      128.35      127.10     13.66 o 
  -3  17   2        0.03        1.08      6.79 o 
  -2  17   2        5.17        1.99      7.05 o 
  -1  17   2       78.57       69.10     12.18 o 
   0  17   2       22.02        3.57     13.34 o 
   1  17   2       18.44       21.70      5.92 o 
   2  17   2       35.65       38.65      6.90 o 
   3  17   2        0.01        1.89      8.25 o 
   4  17   2        6.54       -4.18      7.58 o 
  -3  18   2        0.15       -3.60      7.31 o 
  -2  18   2        7.83        3.25      8.71 o 
  -1  18   2       26.42       18.71     10.68 o 
   0  18   2        3.14        4.68     11.38 o 
   1  18   2        0.38       -2.68      5.65 o 
   2  18   2        0.14        3.62     10.91 o 
   3  18   2       35.22       29.92      8.57 o 
  -1  19   2       34.73       47.36     10.42 o 
   0  19   2        0.06       -7.55      7.84 o 
   1  19   2        9.74        1.71     18.19 o 
  -9   1   3        0.00       -2.91      4.16 o 
  -8   1   3       22.99       17.79      4.95 o 
  -7   1   3        0.70        0.45      3.52 o 
  -6   1   3       16.75       16.00      3.80 o 
  -5   1   3        6.04        6.77      2.88 o 
  -4   1   3      706.11      727.31     12.96 o 
  -3   1   3      873.42      873.45     14.60 o 
  -2   1   3      730.91      730.95     14.16 o 
  -1   1   3     1545.35     1391.32     21.53 o 
   0   1   3      123.62      106.10      3.77 o 
   1   1   3      473.44      489.19      9.34 o 
   2   1   3       33.53       40.14      3.25 o 
   3   1   3      198.29      223.00      6.38 o 
   4   1   3      230.42      217.98      6.30 o 
   5   1   3      400.35      402.09      8.89 o 
   6   1   3      150.93      152.39      5.80 o 
   7   1   3      198.62      203.15      6.74 o 
   8   1   3        9.26       -0.68      5.38 o 
   9   1   3        1.82       -1.81      7.22 o 
  -9   2   3       22.18       24.99      5.11 o 
  -8   2   3        8.14        8.28      4.22 o 
  -7   2   3       20.04       13.01      3.89 o 
  -6   2   3       16.08       13.62      3.67 o 
  -5   2   3      736.80      796.62     13.76 o 
  -4   2   3      128.24      125.05      4.19 o 
  -3   2   3      116.23      111.41      3.98 o 
  -2   2   3      213.36      192.20      5.87 o 
  -1   2   3      150.48      158.26      4.19 o 
   0   2   3     1126.03     1144.66     18.13 o 
   1   2   3     1100.61     1065.75     18.11 o 
   2   2   3        6.98        5.93      1.99 o 
   3   2   3     1824.53     1884.60     31.62 o 
   4   2   3      198.12      194.21      5.78 o 
   5   2   3      248.54      249.94      6.85 o 
   6   2   3       64.33       58.59      4.31 o 
   7   2   3       16.49        7.89      3.91 o 
   8   2   3        6.82        6.79      4.89 o 
   9   2   3        0.01       -3.44      7.29 o 
  -9   3   3       52.68       49.68      5.77 o 
  -8   3   3       69.05       67.47      5.64 o 
  -7   3   3       42.03       35.69      4.49 o 
  -6   3   3       68.46       79.35      4.84 o 
  -5   3   3       13.17       16.16      3.06 o 
  -4   3   3       68.48       77.60      4.18 o 
  -3   3   3       46.86       58.50      3.03 o 
  -2   3   3      756.92      717.39     15.49 o 
  -1   3   3     1177.49     1157.94     18.21 o 
   0   3   3     2638.35     2439.42     37.11 o 
   1   3   3       30.66       25.40      2.04 o 
   2   3   3       63.48       65.23      3.74 o 
   3   3   3      302.77      303.37      8.40 o 
   4   3   3      214.83      224.41      7.99 o 
   5   3   3       71.43       81.65      4.14 o 
   6   3   3        1.13        0.76      3.61 o 
   7   3   3       81.26       84.02      5.44 o 
   8   3   3        0.32       -4.68      4.68 o 
   9   3   3       25.08       21.76      7.00 o 
  -9   4   3        1.56        1.25      6.50 o 
  -8   4   3       31.96       23.19      5.43 o 
  -7   4   3       37.03       35.36      6.41 o 
  -6   4   3        0.71       -2.29      5.19 o 
  -5   4   3        9.87        9.22      3.45 o 
  -4   4   3     1103.02     1141.67     22.35 o 
  -3   4   3      595.39      642.78     13.65 o 
  -2   4   3      526.57      498.26      9.55 o 
  -1   4   3       56.58       62.43      2.94 o 
   0   4   3      429.22      413.22      7.61 o 
   1   4   3        5.80       10.74      1.91 o 
   2   4   3     1067.27     1086.45     22.72 o 
   3   4   3       43.02       44.15      3.84 o 
   4   4   3      750.20      740.78     16.23 o 
   5   4   3       19.90       28.34      4.61 o 
   6   4   3        5.69        0.80      3.69 o 
   7   4   3      133.06      148.66      6.60 o 
   8   4   3      119.25      123.96      7.95 o 
   9   4   3       98.61       88.55      8.93 o 
  -9   5   3        8.74        1.88      6.77 o 
  -8   5   3       26.80       24.41      6.72 o 
  -7   5   3      219.03      217.50     10.89 o 
  -6   5   3       31.45       18.32      6.86 o 
  -5   5   3       74.88       85.23      5.80 o 
  -4   5   3       49.30       36.72      4.05 o 
  -3   5   3     1018.94     1050.36     20.19 o 
  -2   5   3       39.14       41.09      2.72 o 
  -1   5   3     1361.96     1349.74     36.58 o 
   0   5   3        0.28       -1.83      1.83 o 
   1   5   3     2053.43     1936.74     48.45 o 
   2   5   3     1161.97     1188.11     24.72 o 
   3   5   3       38.54       47.85      4.44 o 
   4   5   3     1530.96     1598.58     30.51 o 
   5   5   3      185.27      184.30      7.45 o 
   6   5   3      510.42      480.64     11.42 o 
   7   5   3       53.65       51.42      6.42 o 
   8   5   3        8.04        2.75      5.34 o 
   9   5   3        1.93       -4.35      6.49 o 
  -9   6   3       10.14       11.37      7.20 o 
  -8   6   3       73.40       74.26      8.55 o 
  -7   6   3        0.19       -5.27      5.27 o 
  -6   6   3       91.15       98.30      7.62 o 
  -5   6   3      101.89      105.41      6.36 o 
  -4   6   3      584.22      584.41     14.63 o 
  -3   6   3      368.66      387.76      9.33 o 
  -2   6   3      256.24      256.99      5.97 o 
  -1   6   3     1126.49     1145.16     21.20 o 
   0   6   3      878.48      919.00     17.58 o 
   1   6   3        0.14       -0.59      2.17 o 
   2   6   3        3.07        1.32      3.01 o 
   3   6   3      329.24      303.65      9.66 o 
   4   6   3      186.36      182.16      9.01 o 
   5   6   3      502.61      501.66     14.66 o 
   6   6   3      450.83      444.76     14.82 o 
   7   6   3       32.19       33.40      4.67 o 
   8   6   3      181.40      178.70     20.74 o 
  -9   7   3       40.18       23.83      7.87 o 
  -8   7   3        2.47       -1.07      6.07 o 
  -7   7   3       90.54       89.22      8.33 o 
  -6   7   3      347.53      336.38     15.91 o 
  -5   7   3      390.68      397.41     12.20 o 
  -4   7   3       87.71       93.14      4.46 o 
  -3   7   3      126.00      127.34      5.16 o 
  -2   7   3      491.04      543.48     21.14 o 
  -1   7   3       25.62       30.87      2.92 o 
   0   7   3      509.21      530.55     11.44 o 
   1   7   3      113.18      104.96      4.49 o 
   2   7   3      256.08      271.38      7.42 o 
   3   7   3       29.40       33.71      4.48 o 
   4   7   3       23.04       21.48      4.76 o 
   5   7   3       15.65       21.24      5.37 o 
   6   7   3      177.44      179.29     10.54 o 
   7   7   3       15.45       22.55      5.35 o 
   8   7   3      408.82      381.90     19.35 o 
  -8   8   3       73.49       74.35      8.88 o 
  -7   8   3       81.96       85.96      8.54 o 
  -6   8   3      113.29      108.14      8.81 o 
  -5   8   3      143.05      156.90      7.80 o 
  -4   8   3      137.83      144.33      7.05 o 
  -2   8   3       60.85       66.77      4.31 o 
  -1   8   3       21.47       32.23      3.18 o 
   0   8   3        5.54        1.44      2.62 o 
   1   8   3      398.62      438.32     10.39 o 
   2   8   3       10.28        7.62      2.88 o 
   3   8   3       47.79       51.14      5.04 o 
   4   8   3       59.03       62.75      7.54 o 
   5   8   3      127.36      125.93      7.75 o 
   6   8   3       74.31       82.86      6.85 o 
   7   8   3      617.91      642.78     26.64 o 
   8   8   3      319.77      335.42     20.86 o 
  -8   9   3        8.00        7.12      7.10 o 
  -7   9   3        7.58       12.78      6.45 o 
  -6   9   3       30.09       17.46      6.00 o 
  -5   9   3      536.08      550.10     15.35 o 
  -4   9   3      211.58      200.91     10.77 o 
  -3   9   3      146.69      120.39      6.15 o 
  -2   9   3     1865.47     1901.12     50.97 o 
  -1   9   3       36.17       43.90      3.77 o 
   0   9   3      199.54      221.36      7.10 o 
   1   9   3      594.47      553.59     12.62 o 
   2   9   3       68.16       70.68      4.53 o 
   3   9   3      168.27      153.40      7.42 o 
   4   9   3      316.62      309.53     11.08 o 
   5   9   3      831.34      809.61     20.59 o 
   6   9   3      122.51      131.50      9.25 o 
   7   9   3       28.64       30.66      6.92 o 
   8   9   3       12.38       10.14      7.00 o 
  -8  10   3        2.81       -1.09      6.82 o 
  -7  10   3        5.18        7.34      6.42 o 
  -6  10   3        1.49       -2.78      5.62 o 
  -5  10   3        2.50        4.59      5.40 o 
  -4  10   3      573.17      553.47     17.16 o 
  -3  10   3       14.19        7.84      4.09 o 
  -2  10   3      195.23      202.38     11.10 o 
  -1  10   3       12.86       24.06      4.33 o 
   0  10   3      314.99      318.19      9.12 o 
   1  10   3      186.75      182.82      9.47 o 
   2  10   3      667.04      675.82     15.10 o 
   3  10   3     1234.66     1183.85     26.56 o 
   4  10   3       72.81       69.20      6.22 o 
   5  10   3      306.04      292.82     12.64 o 
   6  10   3       15.20       10.19      6.19 o 
   7  10   3       14.79        9.22      7.49 o 
   8  10   3       29.57       23.50      8.63 o 
  -7  11   3       25.34       19.51      7.47 o 
  -6  11   3       58.41       60.34      8.00 o 
  -5  11   3       65.26       54.74      5.83 o 
  -4  11   3        1.85       -4.13      4.13 o 
  -3  11   3      309.70      308.86     20.68 o 
  -2  11   3      241.64      239.66     10.01 o 
  -1  11   3        4.18       14.31      4.15 o 
   0  11   3      385.21      380.43     13.46 o 
   1  11   3       24.04       31.25      4.33 o 
   2  11   3      342.09      349.70     10.40 o 
   3  11   3      414.91      419.11     13.09 o 
   4  11   3      653.94      612.10     16.85 o 
   5  11   3       54.64       54.31      6.31 o 
   6  11   3        0.09       -3.56      5.70 o 
   7  11   3       26.94       17.91      7.13 o 
  -7  12   3        0.10        2.83      6.80 o 
  -6  12   3       52.54       54.25      8.09 o 
  -5  12   3       30.88       31.28      6.74 o 
  -4  12   3        0.51       -4.33      4.33 o 
  -3  12   3      418.13      377.33     14.36 o 
  -2  12   3       15.74       12.12      4.95 o 
  -1  12   3       36.46       37.85      6.84 o 
   0  12   3      150.97      146.92      6.84 o 
   1  12   3      586.51      546.62     13.67 o 
   2  12   3      512.64      504.21     13.83 o 
   3  12   3      201.20      202.83      9.11 o 
   4  12   3      197.47      189.61      9.11 o 
   5  12   3       21.87       16.83      5.47 o 
   6  12   3        5.33        6.48      7.24 o 
   7  12   3       12.21        3.91      6.72 o 
  -7  13   3       21.81       12.37      7.88 o 
  -6  13   3       33.68       31.94      7.53 o 
  -5  13   3       52.29       58.20      8.21 o 
  -4  13   3      212.82      190.83      9.31 o 
  -3  13   3       46.26       33.53      6.52 o 
  -2  13   3      308.23      284.41     16.19 o 
  -1  13   3      627.89      580.27     17.64 o 
   0  13   3       87.30       98.21      6.70 o 
   1  13   3      215.93      207.57      8.17 o 
   2  13   3       97.79       92.50      5.98 o 
   3  13   3       12.30        7.75      5.19 o 
   4  13   3        0.16       -3.43      5.01 o 
   5  13   3        1.39       -4.68      5.70 o 
   6  13   3      117.52      119.35     15.41 o 
  -6  14   3       11.33        8.55      7.41 o 
  -5  14   3       31.30       36.12      7.55 o 
  -4  14   3       98.64       96.08      7.55 o 
  -3  14   3       37.34       40.26      7.02 o 
  -2  14   3        0.01        1.04      6.52 o 
  -1  14   3        8.43        0.74      4.97 o 
   0  14   3      221.17      212.50      9.36 o 
   1  14   3       88.21       94.14      6.20 o 
   2  14   3        0.82       -1.51      4.46 o 
   3  14   3       14.29        7.57      4.89 o 
   4  14   3        4.18        2.15      4.97 o 
   5  14   3       20.10       13.97      6.67 o 
   6  14   3       17.14       14.69      7.33 o 
  -6  15   3       19.56       24.69     11.34 o 
  -5  15   3       36.90       43.88      8.41 o 
  -4  15   3       95.29      100.05      9.43 o 
  -3  15   3      294.06      276.45     15.91 o 
  -2  15   3       76.66       72.17      9.59 o 
  -1  15   3        3.22       -0.61      8.60 o 
   0  15   3        0.47       -5.34      5.34 o 
   1  15   3      433.57      360.54     12.42 o 
   2  15   3        0.00        1.59      4.64 o 
   3  15   3        0.34        1.25      4.77 o 
   4  15   3        8.20        8.49      5.30 o 
   5  15   3       10.67        9.26      6.65 o 
  -5  16   3        3.99        1.38      7.30 o 
  -4  16   3       38.01       34.26      7.96 o 
  -3  16   3       82.68       84.52     10.97 o 
  -2  16   3        0.02       -6.96      6.96 o 
  -1  16   3       21.38       11.24      9.29 o 
   0  16   3       23.54       23.58      6.80 o 
   1  16   3      151.35      143.19      8.41 o 
   2  16   3        5.70        7.21      5.59 o 
   3  16   3       63.40       80.17      8.05 o 
   4  16   3        3.78        5.13      7.78 o 
   5  16   3        0.10       -2.29      7.78 o 
  -4  17   3       20.79       15.36      7.93 o 
  -3  17   3      149.60      149.07     11.22 o 
  -2  17   3       98.13       79.71      9.06 o 
  -1  17   3      181.46      136.90     12.26 o 
   0  17   3       27.48       38.02      8.57 o 
   1  17   3        3.59        0.69      5.96 o 
   2  17   3       20.61       31.51      6.76 o 
   3  17   3       51.47       74.73      8.25 o 
   4  17   3       34.00       34.89      9.34 o 
  -3  18   3       23.62       21.79      8.06 o 
  -2  18   3        5.14        4.88      7.50 o 
  -1  18   3        3.10        2.40      9.90 o 
   0  18   3        5.22        0.84      9.57 o 
   1  18   3        0.59       -9.35      9.35 o 
   2  18   3        3.19        9.92      7.19 o 
   3  18   3       28.58       27.21      9.03 o 
  -1  19   3       28.86       22.41     18.21 o 
   0  19   3       31.51       43.66     15.34 o 
   1  19   3       30.92       50.25     21.10 o 
  -9   0   4        2.27        2.36      6.44 o 
  -8   0   4       14.91       14.39      6.36 o 
  -7   0   4      405.02      423.02     16.03 o 
  -6   0   4      163.53      174.91      9.28 o 
  -5   0   4        4.40        2.34      4.38 o 
  -4   0   4       47.83       54.38      4.19 o 
  -3   0   4     3305.49     3373.66     86.19 o 
  -2   0   4       18.38       20.03      4.08 o 
  -1   0   4     1458.44     1272.05     24.96 o 
   0   0   4     1096.08      998.67     20.33 o 
   1   0   4      120.93      105.23      5.04 o 
   2   0   4      601.94      537.81     14.19 o 
   3   0   4        5.95       13.22      3.94 o 
   4   0   4     1933.61     2007.53     45.23 o 
   5   0   4      512.68      535.16     14.87 o 
   6   0   4      513.67      502.66     14.64 o 
   7   0   4       28.79       18.38      5.32 o 
   8   0   4       17.28       19.18      6.74 o 
   9   0   4        3.32        4.27     10.51 o 
  -9   1   4       49.59       55.77      5.69 o 
  -8   1   4      123.01      119.69      6.52 o 
  -7   1   4        0.00       -1.45      3.37 o 
  -6   1   4      110.47      120.85      5.30 o 
  -5   1   4      241.56      261.83      6.96 o 
  -4   1   4      634.62      686.75     12.33 o 
  -3   1   4        5.77        4.38      2.11 o 
  -2   1   4      467.70      476.71      9.00 o 
  -1   1   4      880.86      826.58     14.53 o 
   0   1   4        0.47        0.88      1.21 o 
   1   1   4      201.05      211.00      5.47 o 
   2   1   4       13.57       14.17      2.90 o 
   3   1   4       18.59       29.62      3.29 o 
   4   1   4       51.11       57.39      4.34 o 
   5   1   4       41.04       40.78      4.06 o 
   6   1   4       13.58        8.43      3.57 o 
   7   1   4        0.98       -2.01      3.63 o 
   8   1   4       37.65       30.25      5.76 o 
   9   1   4       63.86       55.53      9.52 o 
  -9   2   4        6.51        3.50      4.46 o 
  -8   2   4      128.77      134.53      6.81 o 
  -7   2   4        1.28       -0.70      3.45 o 
  -6   2   4       44.43       46.91      4.09 o 
  -5   2   4       25.32       30.81      3.18 o 
  -4   2   4      251.48      272.72      7.06 o 
  -3   2   4      232.07      248.60      6.78 o 
  -2   2   4     1126.12     1132.68     18.16 o 
  -1   2   4      444.22      447.11      8.08 o 
   0   2   4     2303.14     2221.33     33.96 o 
   1   2   4      380.09      402.37      8.73 o 
   2   2   4        0.14        0.87      2.10 o 
   3   2   4        1.10        1.90      3.39 o 
   4   2   4        1.40       -2.79      2.79 o 
   5   2   4       14.43       10.95      3.49 o 
   6   2   4      245.27      244.66      7.48 o 
   7   2   4        0.07        0.28      3.82 o 
   8   2   4       36.61       35.49      5.43 o 
   9   2   4       18.14       26.93      8.48 o 
  -9   3   4       25.19       11.45      5.61 o 
  -8   3   4       44.38       52.64      6.09 o 
  -7   3   4        5.03        0.97      4.04 o 
  -6   3   4        3.37        7.54      3.80 o 
  -5   3   4      102.68      113.21      5.21 o 
  -4   3   4      241.69      252.68      6.88 o 
  -3   3   4      330.06      342.61      8.48 o 
  -2   3   4       22.77       16.52      2.42 o 
  -1   3   4     1956.86     1898.57     31.50 o 
   0   3   4       22.72       17.18      1.85 o 
   1   3   4      907.75      884.23     14.55 o 
   2   3   4       25.69       23.41      2.54 o 
   3   3   4      364.44      420.93     10.54 o 
   4   3   4       39.24       44.34      4.72 o 
   5   3   4       76.00       79.34      5.39 o 
   6   3   4      173.18      178.68      7.05 o 
   7   3   4        9.25        1.72      4.05 o 
   8   3   4       79.15       60.92      6.62 o 
   9   3   4       25.58       13.55      8.28 o 
  -9   4   4       10.62        8.84      6.16 o 
  -8   4   4       43.32       46.99      5.97 o 
  -7   4   4       74.18       67.10      5.70 o 
  -6   4   4      197.21      196.35      7.66 o 
  -5   4   4       81.94       80.65      4.91 o 
  -4   4   4      409.62      413.05      9.53 o 
  -3   4   4        8.02        9.88      2.43 o 
  -2   4   4      133.70      120.40      4.79 o 
  -1   4   4      296.02      288.91      5.93 o 
   0   4   4     1068.87     1057.08     17.15 o 
   1   4   4      830.46      853.46     15.23 o 
   2   4   4      103.93      118.41      4.43 o 
   3   4   4      754.49      775.65     16.38 o 
   4   4   4      549.54      600.36     14.28 o 
   5   4   4      168.64      182.21      7.99 o 
   6   4   4        3.36        5.78      3.94 o 
   7   4   4       51.23       60.82      6.31 o 
   8   4   4        0.28        1.15      5.16 o 
   9   4   4       50.97       27.54     11.60 o 
  -9   5   4       16.92       15.71      7.13 o 
  -8   5   4        2.00       -5.62      5.69 o 
  -7   5   4      129.29      126.44      7.78 o 
  -6   5   4       13.36       10.85      4.66 o 
  -5   5   4       47.74       44.11      4.96 o 
  -4   5   4      595.32      564.51     13.92 o 
  -3   5   4        1.48        3.11      2.19 o 
  -2   5   4      123.76      126.75      4.21 o 
  -1   5   4      936.20      918.90     13.51 o 
   0   5   4       43.02       39.21      2.62 o 
   1   5   4     1661.72     1705.60     28.69 o 
   2   5   4      450.61      486.17     12.34 o 
   3   5   4       54.44       65.90      4.96 o 
   4   5   4      207.21      219.64      8.22 o 
   5   5   4      215.37      239.70      9.19 o 
   6   5   4      406.74      402.06     10.54 o 
   7   5   4       26.65       17.22      4.55 o 
   8   5   4        9.09        3.97      5.52 o 
  -9   6   4        0.17       -3.34      6.66 o 
  -8   6   4      118.44      138.91      9.97 o 
  -7   6   4        5.85        3.44      6.07 o 
  -6   6   4      283.12      280.12     11.03 o 
  -5   6   4      171.12      192.37      8.24 o 
  -4   6   4       18.17       24.31      3.96 o 
  -3   6   4       36.63       30.40      2.60 o 
  -2   6   4      111.42      128.56      4.37 o 
  -1   6   4     2843.91     2992.78     43.53 o 
   0   6   4      861.25      970.93     17.35 o 
   1   6   4      645.61      677.79     13.86 o 
   2   6   4      111.00      108.57      5.53 o 
   3   6   4       10.83       17.79      4.12 o 
   4   6   4       80.90       93.59      6.45 o 
   5   6   4       74.68       65.31      6.01 o 
   6   6   4      119.05      112.22      6.78 o 
   7   6   4        1.11       -0.58      4.14 o 
   8   6   4        0.80       -2.82      5.49 o 
  -8   7   4       48.09       39.78      7.59 o 
  -7   7   4        8.68        6.32      5.72 o 
  -6   7   4        8.29       -2.50      4.34 o 
  -5   7   4       27.74       27.97      4.83 o 
  -4   7   4       26.30       30.41      4.35 o 
  -3   7   4       86.73      114.31      4.51 o 
  -2   7   4       43.23       37.14      2.73 o 
  -1   7   4      795.18      847.05     16.15 o 
   0   7   4       38.71       44.83      3.30 o 
   1   7   4      178.61      173.53      5.79 o 
   2   7   4       18.65       11.66      2.40 o 
   3   7   4       36.49       36.03      4.88 o 
   4   7   4       81.22       89.54      6.59 o 
   5   7   4        0.38       -2.11      4.81 o 
   6   7   4      557.11      591.98     16.19 o 
   7   7   4      869.01      856.63     19.11 o 
   8   7   4       51.42       39.90      7.82 o 
  -8   8   4        4.19       -5.92      5.92 o 
  -7   8   4       72.41       70.04      7.91 o 
  -6   8   4      161.42      146.70      9.55 o 
  -5   8   4       79.76       84.59      6.11 o 
  -4   8   4       12.00       11.51      3.84 o 
  -3   8   4       85.72      103.34      5.10 o 
  -2   8   4      886.08      910.20     22.45 o 
  -1   8   4       70.50       92.22      4.68 o 
   0   8   4       25.34       23.85      3.17 o 
   1   8   4      357.38      323.01      8.59 o 
   2   8   4        8.47        2.39      2.60 o 
   3   8   4      161.05      162.04      7.64 o 
   4   8   4        1.05       -4.03      4.57 o 
   5   8   4      616.10      625.21     24.46 o 
   6   8   4       71.45       82.90      7.03 o 
   7   8   4        0.38       -2.96      6.13 o 
   8   8   4      380.63      405.60     30.65 o 
  -8   9   4        8.13       -1.60      6.59 o 
  -7   9   4        0.15       -5.66      5.66 o 
  -6   9   4        7.03       -4.58      4.58 o 
  -5   9   4        0.94       -2.99      4.00 o 
  -4   9   4      426.45      410.92     12.39 o 
  -3   9   4       68.77       75.51      5.45 o 
  -2   9   4      127.20      151.88      6.46 o 
  -1   9   4      424.91      444.45     10.07 o 
   0   9   4      155.42      168.85      6.28 o 
   1   9   4      382.18      414.84     11.54 o 
   2   9   4        0.57        2.40      2.97 o 
   3   9   4        4.50        6.37      4.43 o 
   4   9   4      137.86      137.96      7.95 o 
   5   9   4      465.98      456.47     18.55 o 
   6   9   4      125.39      125.83      9.93 o 
   7   9   4       37.22       51.49      7.88 o 
   8   9   4       76.47       62.41      8.82 o 
  -8  10   4        0.83        0.99      6.90 o 
  -7  10   4        9.88       10.10      9.56 o 
  -6  10   4       64.10       58.41      7.50 o 
  -5  10   4        0.01        5.16      4.32 o 
  -4  10   4        3.15       -1.26      3.98 o 
  -3  10   4      119.79      104.45      7.55 o 
  -2  10   4       12.69        9.58      3.80 o 
  -1  10   4      201.63      211.87      6.98 o 
   0  10   4       83.94       95.93      5.23 o 
   1  10   4      233.21      225.64      7.73 o 
   2  10   4       84.42       87.35      5.15 o 
   3  10   4      226.03      236.38      9.73 o 
   4  10   4      140.87      145.11      8.28 o 
   5  10   4      146.82      154.78      8.67 o 
   6  10   4       14.51       13.97      6.09 o 
   7  10   4        2.13       -5.64      6.19 o 
  -7  11   4       13.91        3.71      6.41 o 
  -6  11   4      117.65      104.90      9.09 o 
  -5  11   4       42.35       29.64      5.24 o 
  -4  11   4      259.83      248.31      9.95 o 
  -3  11   4        0.00       -1.49      5.20 o 
  -2  11   4      100.77       73.19      7.93 o 
  -1  11   4       73.26       72.72      5.35 o 
   0  11   4        1.33       -3.36      3.55 o 
   1  11   4      549.93      545.89     13.35 o 
   2  11   4       89.24       93.06      5.56 o 
   3  11   4      637.62      617.36     16.71 o 
   4  11   4       21.18       18.21      5.12 o 
   5  11   4       26.73       26.09      5.65 o 
   6  11   4        3.96        0.33      5.12 o 
   7  11   4        0.01       -6.14      6.14 o 
  -7  12   4        4.40       -0.67      6.92 o 
  -6  12   4       45.28       41.24      9.17 o 
  -5  12   4       10.47        6.14      4.83 o 
  -4  12   4       25.34       26.73      5.24 o 
  -3  12   4      263.99      247.66     11.34 o 
  -2  12   4        3.14       -0.56      5.84 o 
  -1  12   4       18.76       18.67      4.49 o 
   0  12   4       34.23       35.01      4.71 o 
   1  12   4       32.66       33.41      4.66 o 
   2  12   4      892.11      827.45     25.16 o 
   3  12   4      117.16      120.67      7.44 o 
   4  12   4       21.18       17.52      5.15 o 
   5  12   4       13.94       23.04      5.61 o 
   6  12   4       17.76       21.83      6.78 o 
   7  12   4        1.42        5.74      6.96 o 
  -7  13   4        0.01       -5.07      8.38 o 
  -6  13   4        0.03       -5.27      7.03 o 
  -5  13   4      109.52      111.64     15.52 o 
  -4  13   4        4.62       -3.96      4.69 o 
  -3  13   4      266.16      224.31     11.24 o 
  -2  13   4       34.41       48.77      7.89 o 
  -1  13   4       47.94       64.77      7.00 o 
   0  13   4      563.87      557.34     13.97 o 
   1  13   4       19.78       21.79      4.44 o 
   2  13   4      240.83      258.61     12.69 o 
   3  13   4      158.15      165.42      8.65 o 
   4  13   4       76.63       77.65      7.04 o 
   5  13   4       18.12       22.12      5.86 o 
   6  13   4        2.70        7.85      6.65 o 
  -6  14   4       31.08       38.70      8.28 o 
  -5  14   4       28.61       34.23     12.40 o 
  -4  14   4        1.48       -3.78      4.74 o 
  -3  14   4       26.95       29.50      7.35 o 
  -2  14   4       24.09       23.96      7.55 o 
  -1  14   4      878.07      851.73     28.16 o 
   0  14   4        1.72       -4.17      4.17 o 
   1  14   4        0.17        1.06      5.77 o 
   2  14   4       26.16       24.66      7.18 o 
   3  14   4        0.31       -4.51      4.69 o 
   4  14   4        1.75        4.68      5.15 o 
   5  14   4        0.50        3.81      6.47 o 
   6  14   4       34.55       26.40      7.85 o 
  -5  15   4        0.13        1.96      6.78 o 
  -4  15   4       93.26       91.55      7.74 o 
  -3  15   4       65.71       67.35      8.09 o 
  -2  15   4      225.85      223.01     13.60 o 
  -1  15   4      518.25      459.44     19.35 o 
   0  15   4      130.47      126.41      8.87 o 
   1  15   4        0.37       -3.89      4.16 o 
   2  15   4        0.12        2.65      4.85 o 
   3  15   4       26.03       23.48      5.68 o 
   4  15   4        7.89        7.85      5.62 o 
   5  15   4        2.15        1.51      6.96 o 
  -5  16   4        0.12        2.50      7.30 o 
  -4  16   4       53.84       50.70      8.39 o 
  -3  16   4        0.15        6.36      6.92 o 
  -2  16   4       26.42        8.76      7.83 o 
  -1  16   4        1.42       -4.42      7.23 o 
   0  16   4       19.64        5.36      6.87 o 
   1  16   4      266.54      236.70     11.60 o 
   2  16   4        0.29        4.73      4.99 o 
   3  16   4        8.05        8.14      5.31 o 
   4  16   4        1.10        6.99      5.71 o 
  -4  17   4       35.91       49.71      8.91 o 
  -3  17   4       53.60       62.47      9.18 o 
  -2  17   4       19.80        9.61      7.16 o 
  -1  17   4       13.27       13.30      8.20 o 
   0  17   4        0.19       -7.48     11.15 o 
   1  17   4        2.00       -0.25     10.82 o 
   2  17   4        0.01        1.76      6.20 o 
   3  17   4       51.24       60.11      7.96 o 
  -3  18   4        1.15       -0.64      7.40 o 
  -2  18   4       23.08       13.31      7.33 o 
  -1  18   4       14.77        3.24      9.55 o 
   0  18   4        4.31       -4.95     11.90 o 
   1  18   4        0.07        5.70     14.57 o 
   2  18   4       16.18       16.79      7.57 o 
  -9   1   5       13.11       15.72      4.57 o 
  -8   1   5       58.01       56.97      5.15 o 
  -7   1   5       43.27       44.42      5.07 o 
  -6   1   5       32.85       29.64      3.56 o 
  -5   1   5        2.94        2.21      3.05 o 
  -4   1   5       88.02       85.25      5.08 o 
  -3   1   5      132.95      130.78      4.05 o 
  -2   1   5      131.60      136.08      3.96 o 
  -1   1   5      710.85      724.61     12.15 o 
   0   1   5     7224.67     6965.64     88.40 o 
   1   1   5       17.77       14.61      2.22 o 
   2   1   5        0.00        4.71      2.50 o 
   3   1   5      345.66      325.98      8.45 o 
   4   1   5       14.71        8.46      3.70 o 
   5   1   5      332.31      328.74      9.13 o 
   6   1   5        0.08       -3.18      3.18 o 
   7   1   5       57.61       52.54      5.00 o 
   8   1   5       55.41       61.04      5.95 o 
   9   1   5        0.41       -5.28      7.99 o 
  -9   2   5        0.18       -1.56      5.40 o 
  -8   2   5       30.40       40.84      5.36 o 
  -7   2   5       18.91       17.49      3.65 o 
  -6   2   5        6.12        7.81      3.62 o 
  -5   2   5      869.99      885.98     17.35 o 
  -4   2   5      122.72      126.02      5.19 o 
  -3   2   5        7.67        8.71      1.79 o 
  -2   2   5     1001.09      987.25     16.22 o 
  -1   2   5      470.35      474.06      8.64 o 
   0   2   5      558.36      548.56      9.71 o 
   1   2   5        4.85        1.32      2.14 o 
   2   2   5      407.28      406.98      9.05 o 
   3   2   5      981.29      999.25     18.60 o 
   4   2   5       89.53       81.62      5.13 o 
   5   2   5       43.46       42.72      4.79 o 
   6   2   5       10.38        3.94      3.97 o 
   7   2   5       21.28       17.49      4.65 o 
   8   2   5      105.62       99.76      6.67 o 
  -9   3   5       37.52       33.20      6.15 o 
  -8   3   5      203.35      222.15     12.26 o 
  -7   3   5       18.60       20.22      4.62 o 
  -6   3   5      473.78      506.43     12.11 o 
  -5   3   5       20.87       23.16      4.15 o 
  -4   3   5        0.28        0.03      2.83 o 
  -3   3   5      250.19      265.36      6.52 o 
  -2   3   5     4688.81     4681.42     75.93 o 
  -1   3   5       75.13       82.53      3.28 o 
   0   3   5      866.72      928.16     16.26 o 
   1   3   5       45.88       56.18      3.17 o 
   2   3   5      219.05      229.77      6.41 o 
   3   3   5     1166.97     1250.18     22.47 o 
   4   3   5      511.17      546.68     13.64 o 
   5   3   5       38.37       42.27      4.97 o 
   6   3   5        7.42       -0.65      3.82 o 
   7   3   5       14.24        6.25      4.41 o 
   8   3   5        5.12       -3.36      4.37 o 
  -9   4   5       54.81       58.52      6.87 o 
  -8   4   5        0.00       -4.45      4.45 o 
  -7   4   5       25.95       29.04      4.86 o 
  -6   4   5      122.21      118.31      6.14 o 
  -5   4   5       54.78       56.74      4.89 o 
  -4   4   5        2.44        0.97      4.67 o 
  -3   4   5       46.96       64.24      3.70 o 
  -2   4   5       29.26       21.15      2.48 o 
  -1   4   5       73.40       60.88      2.77 o 
   0   4   5      387.05      432.35      8.77 o 
   1   4   5     1294.40     1355.06     23.30 o 
   2   4   5     1759.69     1859.07     31.53 o 
   3   4   5       14.64       16.10      3.89 o 
   4   4   5       17.03       12.58      4.40 o 
   5   4   5       36.36       27.63      4.68 o 
   6   4   5       26.18       12.69      4.23 o 
   7   4   5        7.01       -4.64      4.64 o 
   8   4   5       13.40        5.27      5.41 o 
  -9   5   5        3.71       -4.62      6.23 o 
  -8   5   5       81.39       80.58     10.01 o 
  -7   5   5       66.40       66.59      6.48 o 
  -6   5   5        4.26        5.16      4.31 o 
  -5   5   5       93.74       92.06      5.86 o 
  -4   5   5      380.73      384.37     11.54 o 
  -3   5   5        7.63       13.45      2.87 o 
  -2   5   5      187.07      249.35      6.51 o 
  -1   5   5      271.01      316.01      6.65 o 
   0   5   5       60.63       65.88      3.34 o 
   1   5   5       95.85       88.20      3.75 o 
   2   5   5      643.79      667.79     14.35 o 
   3   5   5       99.25      103.13      5.80 o 
   4   5   5      202.84      206.35      8.20 o 
   5   5   5       13.32        4.96      4.78 o 
   6   5   5       12.07        1.32      4.17 o 
   7   5   5       11.55        6.18      4.53 o 
   8   5   5        8.23        5.05      5.71 o 
  -8   6   5        2.13       -5.70      5.70 o 
  -7   6   5       16.77        7.96      5.16 o 
  -6   6   5       30.86       22.88      4.92 o 
  -5   6   5        2.54       -0.15      4.38 o 
  -4   6   5      712.04      708.23     16.91 o 
  -3   6   5        2.93        0.01      2.50 o 
  -2   6   5       96.55      102.28      3.75 o 
  -1   6   5      358.26      360.49      6.58 o 
   0   6   5      478.47      513.68     10.47 o 
   1   6   5       47.67       65.13      3.47 o 
   2   6   5      485.52      469.09     11.32 o 
   3   6   5       10.48       13.17      4.38 o 
   4   6   5       70.73       84.87      8.09 o 
   5   6   5      311.07      300.86     10.52 o 
   6   6   5       46.36       41.03      5.85 o 
   7   6   5        8.70       14.10      4.79 o 
   8   6   5       18.78       16.98      8.49 o 
  -8   7   5       18.52       10.58      6.58 o 
  -7   7   5       57.57       39.79      6.08 o 
  -6   7   5        0.32       -4.15      4.15 o 
  -5   7   5      170.26      164.13     10.02 o 
  -4   7   5       41.06       39.69      4.60 o 
  -3   7   5       63.44       83.31      5.55 o 
  -2   7   5       27.70       19.32      2.62 o 
  -1   7   5      396.98      384.99      8.19 o 
   0   7   5      393.94      380.17     11.78 o 
   1   7   5      495.91      522.48     11.71 o 
   2   7   5       49.91       42.32      3.34 o 
   3   7   5       49.26       37.50      5.09 o 
   4   7   5        3.21        2.95      4.74 o 
   5   7   5        1.15       -3.71      4.77 o 
   6   7   5        0.41       -5.04      5.04 o 
   7   7   5       10.55       19.10      5.26 o 
   8   7   5      324.53      282.71     28.05 o 
  -8   8   5        4.40        2.69      6.30 o 
  -7   8   5        0.49       -5.06      6.02 o 
  -6   8   5      240.35      242.60      9.99 o 
  -5   8   5       81.93       83.14      6.73 o 
  -4   8   5      299.31      303.44     10.23 o 
  -3   8   5      355.83      359.03      8.59 o 
  -2   8   5        7.93       10.17      3.15 o 
  -1   8   5       88.28       88.40      4.58 o 
   0   8   5      266.05      271.34      7.83 o 
   1   8   5        0.68       -2.69      2.69 o 
   2   8   5       12.99        7.57      2.75 o 
   3   8   5      124.01      137.19      9.10 o 
   4   8   5       50.44       50.97      6.31 o 
   5   8   5      106.41      116.10      7.89 o 
   6   8   5        4.03        5.85      5.49 o 
   7   8   5      340.20      348.99     12.02 o 
   8   8   5        5.10        0.06      7.77 o 
  -8   9   5        0.82       -1.04      6.69 o 
  -7   9   5      244.68      217.46     19.12 o 
  -6   9   5       19.81       19.99      5.28 o 
  -5   9   5      179.16      191.04     10.56 o 
  -4   9   5      151.20      148.19      6.44 o 
  -3   9   5       93.15      104.18      5.44 o 
  -2   9   5       53.40       52.23      3.97 o 
  -1   9   5       47.36       50.51      3.91 o 
   0   9   5        6.21        8.33      3.25 o 
   1   9   5       23.37       18.06      3.48 o 
   2   9   5      497.39      491.33     11.94 o 
   3   9   5      417.58      419.46     13.05 o 
   4   9   5        0.47       -3.30      4.44 o 
   5   9   5        0.28       -0.79      4.87 o 
   6   9   5      126.56      128.90      8.96 o 
   7   9   5       40.06       50.98      8.23 o 
  -8  10   5       18.85       18.87      8.15 o 
  -7  10   5        4.13        3.21      6.13 o 
  -6  10   5        2.65       10.38      5.04 o 
  -5  10   5        2.84        3.06      4.36 o 
  -4  10   5      162.89      141.15      7.41 o 
  -3  10   5      205.00      190.79     11.02 o 
  -2  10   5       79.79       80.21      6.05 o 
  -1  10   5      103.85       97.29      4.98 o 
   0  10   5       75.47       79.13      4.99 o 
   1  10   5       25.79       22.86      3.92 o 
   2  10   5       90.97       87.78      5.21 o 
   3  10   5      198.25      206.16      9.14 o 
   4  10   5      130.85      123.23      7.70 o 
   5  10   5        1.31        7.52      5.05 o 
   6  10   5       12.67       15.20      5.81 o 
   7  10   5       17.26       18.32      7.21 o 
  -7  11   5       16.17       10.15      6.94 o 
  -6  11   5       16.78       10.68      6.16 o 
  -5  11   5       23.49       28.44      5.39 o 
  -4  11   5       20.54       20.39      4.86 o 
  -3  11   5      472.41      471.53     18.66 o 
  -2  11   5      899.28      887.26     21.37 o 
  -1  11   5      664.64      654.36     16.61 o 
   0  11   5     1160.44     1146.18     23.18 o 
   1  11   5       12.48       12.54      3.92 o 
   2  11   5       60.38       62.51      5.92 o 
   3  11   5       42.10       40.52      6.84 o 
   4  11   5        5.12       -2.89      4.53 o 
   5  11   5       18.74       24.44      5.88 o 
   6  11   5        0.44        0.05      5.29 o 
   7  11   5        4.09       -1.72      8.00 o 
  -7  12   5       21.68        8.26      7.06 o 
  -6  12   5       53.95       42.99      7.61 o 
  -5  12   5       47.58       59.07      6.89 o 
  -4  12   5      124.43      112.19      7.58 o 
  -3  12   5       53.67       64.26      7.95 o 
  -2  12   5      167.14      160.92      8.20 o 
  -1  12   5       10.98        6.61      5.00 o 
   0  12   5      206.69      191.91      7.59 o 
   1  12   5      201.42      196.34      7.83 o 
   2  12   5      224.36      248.46     10.00 o 
   3  12   5       39.55       33.45      5.42 o 
   4  12   5       10.77        6.69      5.05 o 
   5  12   5       67.68       87.36      7.93 o 
   6  12   5        1.00        3.26      5.49 o 
  -6  13   5        0.76       -0.16      6.24 o 
  -5  13   5        3.44        6.86      5.10 o 
  -4  13   5      279.44      264.37     10.97 o 
  -3  13   5       35.75       36.34      7.44 o 
  -2  13   5      407.88      404.27     15.13 o 
  -1  13   5      315.08      333.68     13.13 o 
   0  13   5       13.45        9.61      4.42 o 
   1  13   5      388.12      376.52     12.01 o 
   2  13   5        5.94        2.94      4.52 o 
   3  13   5        3.75        9.94      4.78 o 
   4  13   5       11.17        3.54      5.16 o 
   5  13   5       36.89       33.84      6.37 o 
   6  13   5      109.42      104.77      9.87 o 
  -6  14   5       14.61        3.58      9.23 o 
  -5  14   5       43.74       35.46     16.23 o 
  -4  14   5        1.11       -4.45      4.85 o 
  -3  14   5       30.84       15.20      6.24 o 
  -2  14   5       74.04       70.41      7.87 o 
  -1  14   5       60.95       57.21      7.91 o 
   0  14   5       13.22       14.58      4.93 o 
   1  14   5       38.69       34.70      4.97 o 
   2  14   5       18.98       31.75      5.54 o 
   3  14   5       17.19       17.75      5.46 o 
   4  14   5       18.71       12.83      5.43 o 
   5  14   5       87.82      107.93      8.53 o 
  -5  15   5      133.76      145.61     20.78 o 
  -4  15   5       40.56       39.68      6.51 o 
  -3  15   5       16.61       16.37      6.67 o 
  -2  15   5       16.28        3.65      6.11 o 
  -1  15   5        6.66       -1.26      6.67 o 
   0  15   5       30.13       23.84      5.58 o 
   1  15   5      187.40      192.83     10.52 o 
   2  15   5       74.03       90.87      8.33 o 
   3  15   5       59.90       65.50     10.62 o 
   4  15   5       48.25       60.69      7.37 o 
   5  15   5        1.38        3.41      7.13 o 
  -4  16   5      101.11       98.82      8.40 o 
  -3  16   5       15.67       -2.54      5.78 o 
  -2  16   5        2.75        6.22      9.89 o 
  -1  16   5        3.75        1.07      9.11 o 
   0  16   5        0.06       -2.88      6.32 o 
   1  16   5      298.43      274.92     12.68 o 
   2  16   5        1.76       -5.38      5.38 o 
   3  16   5      127.80      136.36      9.03 o 
   4  16   5        0.00       11.68      5.98 o 
  -3  17   5       87.91       75.99      8.41 o 
  -2  17   5        0.35        3.12      8.52 o 
  -1  17   5        0.28        3.45      7.17 o 
   0  17   5       92.07       89.10     12.91 o 
   1  17   5        3.54        5.85     12.56 o 
   2  17   5       39.83       50.90      8.57 o 
   3  17   5      144.85      172.22     11.18 o 
  -2  18   5       13.07        8.68      8.41 o 
  -1  18   5        7.73        8.10      8.10 o 
   0  18   5        0.00        0.47      8.78 o 
   1  18   5       18.82       19.57      9.88 o 
   2  18   5        1.37        5.11      8.63 o 
  -9   0   6       77.40       92.36     12.06 o 
  -8   0   6      127.26      135.19     14.10 o 
  -7   0   6        0.31       -5.69      5.69 o 
  -6   0   6       87.42       87.34      7.83 o 
  -5   0   6        5.21        2.29      6.39 o 
  -4   0   6       46.49       55.64      7.77 o 
  -3   0   6     1554.03     1694.59     43.69 o 
  -2   0   6     4238.84     4458.41    137.88 o 
  -1   0   6      197.16      223.67      6.22 o 
   0   0   6     2680.81     2765.90     52.82 o 
   1   0   6       14.48        5.43      2.88 o 
   2   0   6     1729.80     1561.09     35.53 o 
   3   0   6      701.96      677.63     18.60 o 
   4   0   6       65.27       70.20      7.06 o 
   5   0   6      368.22      374.08     14.45 o 
   6   0   6       70.60       73.26      7.04 o 
   7   0   6        5.82        7.82      6.47 o 
   8   0   6       75.00       67.97      9.18 o 
  -9   1   6      102.42      101.03      7.24 o 
  -8   1   6       25.92       24.95      4.95 o 
  -7   1   6       29.91       26.33      4.94 o 
  -6   1   6        1.16       -1.09      3.13 o 
  -5   1   6       30.06       31.89      3.49 o 
  -4   1   6      145.03      156.04      6.70 o 
  -3   1   6      128.37      140.44      5.07 o 
  -2   1   6       37.64       34.84      2.17 o 
  -1   1   6        1.30       -0.27      1.33 o 
   0   1   6      131.52      125.05      3.73 o 
   1   1   6        0.15        2.96      2.20 o 
   2   1   6     1836.89     1837.39     27.46 o 
   3   1   6      138.84      139.42      5.48 o 
   4   1   6        5.88       -1.44      3.63 o 
   5   1   6        4.82        4.08      4.16 o 
   6   1   6      127.44      124.93      6.13 o 
   7   1   6      131.35      123.81      6.52 o 
   8   1   6        0.03       -4.61      4.61 o 
  -9   2   6        3.76        8.67      5.26 o 
  -8   2   6      163.81      168.77      7.83 o 
  -7   2   6        0.05        0.29      3.70 o 
  -6   2   6       27.11       29.02      3.92 o 
  -5   2   6      207.94      216.14      7.72 o 
  -4   2   6      122.08      128.70      5.43 o 
  -3   2   6        1.04        1.35      2.06 o 
  -2   2   6       61.64       65.63      2.72 o 
  -1   2   6     1536.06     1636.44     24.04 o 
   0   2   6      875.91      892.75     13.38 o 
   1   2   6      489.27      482.48     10.05 o 
   2   2   6       63.66       53.77      3.62 o 
   3   2   6      357.68      383.55      9.51 o 
   4   2   6        0.13        1.98      3.00 o 
   5   2   6       36.60       38.65      4.68 o 
   6   2   6       87.73       92.10      5.68 o 
   7   2   6       15.06        7.36      4.50 o 
   8   2   6        0.81        5.81      4.89 o 
  -9   3   6       69.92       80.39      7.11 o 
  -8   3   6      209.24      229.28     16.25 o 
  -7   3   6      139.64      133.21      6.80 o 
  -6   3   6        1.95        2.03      3.66 o 
  -5   3   6       31.28       42.70      5.86 o 
  -4   3   6      143.79      135.94      5.23 o 
  -3   3   6     1155.19     1193.30     22.81 o 
  -2   3   6       53.31       46.53      2.87 o 
  -1   3   6      445.05      489.35     10.39 o 
   0   3   6      530.68      570.25     11.02 o 
   1   3   6     1589.89     1634.77     27.89 o 
   2   3   6      676.01      698.51     13.82 o 
   3   3   6       23.12       23.97      3.60 o 
   4   3   6      413.38      423.65      9.87 o 
   5   3   6       68.26       58.99      5.40 o 
   6   3   6       11.30        5.52      4.36 o 
   7   3   6        1.89       -2.68      4.38 o 
   8   3   6        3.45        1.08      4.61 o 
  -9   4   6       38.03       36.75      6.39 o 
  -8   4   6        1.49       -4.33      4.33 o 
  -7   4   6       49.53       50.47      5.33 o 
  -6   4   6      323.87      343.72      9.59 o 
  -5   4   6        2.82       -3.54      3.54 o 
  -4   4   6        4.65        7.51      3.25 o 
  -3   4   6       88.15       90.31      3.99 o 
  -2   4   6      210.73      207.67      6.41 o 
  -1   4   6       11.82       10.59      1.88 o 
   0   4   6      140.40      161.23      4.92 o 
   1   4   6        6.67       13.86      2.46 o 
   2   4   6       60.61       80.98      4.24 o 
   3   4   6        0.65       -2.97      2.97 o 
   4   4   6       77.04       73.12      6.01 o 
   5   4   6        0.75       -3.57      3.88 o 
   6   4   6        7.10        8.77      4.43 o 
   7   4   6       26.06       21.94      5.05 o 
   8   4   6        1.66       -4.33      4.78 o 
  -8   5   6        7.61        3.65      5.32 o 
  -7   5   6        3.37       -3.29      6.43 o 
  -6   5   6      873.45      881.27     21.10 o 
  -5   5   6       66.10       70.41      5.96 o 
  -4   5   6      168.40      146.67      6.02 o 
  -3   5   6      444.86      475.44     10.38 o 
  -2   5   6      106.32      118.49      4.60 o 
  -1   5   6      846.64      818.80     14.97 o 
   0   5   6     1307.37     1453.57     25.05 o 
   1   5   6      141.11      126.69      4.67 o 
   2   5   6       76.07       98.61      5.09 o 
   3   5   6      694.97      719.53     14.77 o 
   4   5   6       69.96       78.94      6.22 o 
   5   5   6      168.12      164.66      7.98 o 
   6   5   6        7.74       -0.52      4.46 o 
   7   5   6       62.99       63.29      6.03 o 
   8   5   6        3.43       -4.49      4.77 o 
  -8   6   6       44.30       40.83      7.07 o 
  -7   6   6      215.33      204.50      9.48 o 
  -6   6   6        3.37       -3.98      3.98 o 
  -5   6   6      161.40      155.91      8.40 o 
  -4   6   6      569.92      552.66     15.07 o 
  -3   6   6       29.25       34.10      3.57 o 
  -2   6   6      254.81      277.12      6.84 o 
  -1   6   6      510.75      564.89     11.29 o 
   0   6   6       85.07       92.59      4.22 o 
   1   6   6      243.49      226.84      6.48 o 
   2   6   6      626.49      653.55     14.72 o 
   3   6   6       23.39       18.47      4.75 o 
   4   6   6       13.07        4.22      5.10 o 
   5   6   6        0.44        2.47      4.60 o 
   6   6   6       49.97       53.03      6.62 o 
   7   6   6      170.91      159.08      9.79 o 
   8   6   6       37.51       29.97      6.26 o 
  -8   7   6        1.66       -4.74      5.70 o 
  -7   7   6        0.35       -4.81      4.81 o 
  -6   7   6      172.06      180.05      8.35 o 
  -5   7   6        7.09        6.03      4.07 o 
  -4   7   6      151.42      148.66      6.98 o 
  -3   7   6      140.49      142.89      5.12 o 
  -2   7   6      280.13      308.61      8.11 o 
  -1   7   6       96.82      108.06      4.86 o 
   0   7   6        0.22       -0.90      2.53 o 
   1   7   6      459.45      452.69     10.17 o 
   2   7   6       81.98       90.24      5.48 o 
   3   7   6       11.19       20.98      5.01 o 
   4   7   6       15.92       11.27      5.28 o 
   5   7   6      159.88      170.93      9.22 o 
   6   7   6      203.72      225.39     19.83 o 
   7   7   6       54.12       52.48      7.50 o 
   8   7   6        0.16       -6.87      8.12 o 
  -8   8   6        8.50       -2.97      6.35 o 
  -7   8   6        0.47       -3.90      4.92 o 
  -6   8   6        7.70        5.83      4.72 o 
  -5   8   6       46.92       42.78      5.08 o 
  -4   8   6       34.40       35.38      4.63 o 
  -3   8   6      407.30      415.40     10.97 o 
  -2   8   6      147.97      151.56      5.91 o 
  -1   8   6      550.66      536.11     11.55 o 
   0   8   6       73.66       78.55      4.53 o 
   1   8   6       47.70       58.78      4.36 o 
   2   8   6       64.94       64.01      5.00 o 
   3   8   6      159.45      146.95      9.92 o 
   4   8   6       28.72       28.80      5.54 o 
   5   8   6       45.59       38.44      6.05 o 
   6   8   6       71.50       72.19      7.43 o 
   7   8   6        1.01       -3.41      5.06 o 
  -8   9   6       37.36       33.14      7.69 o 
  -7   9   6        3.08       -5.53      5.53 o 
  -6   9   6      159.59      161.59      8.61 o 
  -5   9   6        9.06        6.42      4.43 o 
  -4   9   6      137.52      149.82      7.22 o 
  -3   9   6        7.55        8.57      3.45 o 
  -2   9   6      164.02      159.95     10.05 o 
  -1   9   6      712.91      705.55     15.28 o 
   0   9   6       53.45       52.92      4.28 o 
   1   9   6       77.64       81.23      4.91 o 
   2   9   6       80.09       80.84      4.98 o 
   3   9   6       17.87       13.62      4.92 o 
   4   9   6       26.04       22.73      6.16 o 
   5   9   6       22.35       26.57      5.79 o 
   6   9   6        2.66        8.26      5.77 o 
   7   9   6       25.58       17.30      6.47 o 
  -7  10   6        2.22       -0.70      6.05 o 
  -6  10   6        0.04       -0.92      4.79 o 
  -5  10   6      113.89      124.98      7.43 o 
  -4  10   6      546.96      535.36     16.04 o 
  -3  10   6        2.26        5.19      3.81 o 
  -2  10   6      167.11      157.15      7.75 o 
  -1  10   6       41.55       41.49      5.32 o 
   0  10   6        0.38       -0.68      3.48 o 
   1  10   6       30.18       38.07      4.36 o 
   2  10   6      101.22      104.33      6.85 o 
   3  10   6       38.12       30.50      6.33 o 
   4  10   6        0.01        0.45      4.73 o 
   5  10   6        0.42       -4.64      4.83 o 
   6  10   6       10.05       18.17      5.99 o 
   7  10   6       30.86       24.48      9.70 o 
  -7  11   6       17.43       12.37      6.86 o 
  -6  11   6        0.12        1.62      5.01 o 
  -5  11   6        0.02       -4.37      4.37 o 
  -4  11   6        1.35        1.83      4.28 o 
  -3  11   6        1.45        2.23      4.32 o 
  -2  11   6       11.67        3.80      4.39 o 
  -1  11   6      108.39      102.10      6.32 o 
   0  11   6       48.07       43.62      4.54 o 
   1  11   6      149.41      149.23      6.63 o 
   2  11   6       91.05      106.82      6.84 o 
   3  11   6        0.60        4.18      4.44 o 
   4  11   6       54.76       62.40      6.66 o 
   5  11   6        9.26       14.63      5.55 o 
   6  11   6       61.91       75.47      9.92 o 
  -7  12   6       68.57       63.52      9.75 o 
  -6  12   6      103.53      100.77      9.14 o 
  -5  12   6        1.25       -4.01      4.71 o 
  -4  12   6      113.60      124.63      7.58 o 
  -3  12   6      257.73      244.56     23.68 o 
  -2  12   6      128.79      130.14      7.57 o 
  -1  12   6       50.08       37.46      6.01 o 
   0  12   6       14.35        9.79      4.22 o 
   1  12   6        4.85        3.28      3.58 o 
   2  12   6        8.08       20.57      5.01 o 
   3  12   6      321.47      281.22     11.16 o 
   4  12   6        6.45        2.93      5.12 o 
   5  12   6        1.59        1.89      5.29 o 
   6  12   6        2.74        5.04      6.89 o 
  -6  13   6       38.52       35.24      7.70 o 
  -5  13   6       25.35       17.05      5.73 o 
  -4  13   6       38.34       34.28      5.80 o 
  -3  13   6       19.00        7.91      5.99 o 
  -2  13   6       97.26      104.63      7.37 o 
  -1  13   6       79.91       80.09      7.34 o 
   0  13   6      268.68      255.14      9.79 o 
   1  13   6        0.70       -1.22      3.81 o 
   2  13   6        4.01        1.37      4.58 o 
   3  13   6       14.26       14.92      5.16 o 
   4  13   6       34.22       46.34      6.50 o 
   5  13   6       29.72       39.82      6.71 o 
   6  13   6        2.52       -1.40      6.17 o 
  -6  14   6       30.14       27.36      7.98 o 
  -5  14   6       46.90       46.58      6.73 o 
  -4  14   6        0.33       -3.91      4.92 o 
  -3  14   6      110.93      126.70     10.20 o 
  -2  14   6      272.50      235.25     20.44 o 
  -1  14   6        2.29        2.83      5.28 o 
   0  14   6       26.74       11.38      5.55 o 
   1  14   6       42.17       23.05      6.02 o 
   2  14   6      172.24      183.75     11.49 o 
   3  14   6       16.46       18.61      5.57 o 
   4  14   6      266.37      324.96     13.85 o 
   5  14   6      219.87      249.44     13.85 o 
  -5  15   6       37.94       37.97      9.84 o 
  -4  15   6       78.05       81.08      7.02 o 
  -3  15   6        1.22        4.32      6.15 o 
  -2  15   6       64.72       56.30      8.86 o 
  -1  15   6       55.73       51.68      8.01 o 
   0  15   6       27.49       17.12      5.92 o 
   1  15   6      385.22      366.10     25.66 o 
   2  15   6       27.48       30.31      8.13 o 
   3  15   6       35.63       47.48      7.34 o 
   4  15   6        0.44        2.54      7.25 o 
  -4  16   6       33.78       31.52      6.43 o 
  -3  16   6        2.07       -6.29      6.29 o 
  -2  16   6        0.41       -0.68      6.86 o 
  -1  16   6       49.74       49.94      8.57 o 
   0  16   6       10.05        6.22      5.73 o 
   1  16   6       31.40       20.73      7.53 o 
   2  16   6        1.12        8.19      5.71 o 
   3  16   6        1.21       10.15      9.62 o 
   4  16   6       36.72       45.07      9.73 o 
  -3  17   6        1.71       -5.15      6.17 o 
  -2  17   6       17.57       14.57      7.98 o 
  -1  17   6        9.80        7.37      7.36 o 
   0  17   6        5.78       -5.30     11.29 o 
   1  17   6      139.30      156.12     29.66 o 
   2  17   6       99.30      119.63     11.72 o 
  -1  18   6        5.77        0.71     11.93 o 
   0  18   6       20.97       28.94     10.73 o 
  -9   1   7       17.36       10.87      6.07 o 
  -8   1   7       17.23        7.87      8.02 o 
  -7   1   7      375.04      406.68     12.39 o 
  -6   1   7       55.51       60.69      4.93 o 
  -5   1   7       40.28       44.73      5.05 o 
  -4   1   7      313.93      330.40      8.92 o 
  -3   1   7       32.92       22.92      3.47 o 
  -2   1   7       10.91       13.60      1.97 o 
  -1   1   7      184.66      200.96      4.17 o 
   0   1   7       90.78      104.94      3.55 o 
   1   1   7      404.73      418.53      8.21 o 
   2   1   7      213.62      208.32      5.94 o 
   3   1   7        3.71        6.98      3.03 o 
   4   1   7      218.26      225.97      7.77 o 
   5   1   7      152.76      164.39      7.11 o 
   6   1   7      215.54      216.22      8.53 o 
   7   1   7        4.46        3.63      4.71 o 
   8   1   7       10.27        2.60      5.09 o 
  -9   2   7      174.22      188.76     17.33 o 
  -8   2   7        2.24        1.66      5.43 o 
  -7   2   7       59.56       67.69      5.09 o 
  -6   2   7      205.88      218.15     11.94 o 
  -5   2   7       76.32       77.92      4.91 o 
  -4   2   7      116.41      121.50      7.02 o 
  -3   2   7      237.18      227.92      6.66 o 
  -2   2   7      479.93      451.47     10.07 o 
  -1   2   7      181.45      215.08      5.30 o 
   0   2   7     1070.35     1196.82     18.47 o 
   1   2   7      183.83      221.64      6.04 o 
   2   2   7     1192.46     1188.07     20.23 o 
   3   2   7        4.20        2.10      2.95 o 
   4   2   7      425.59      410.12      9.58 o 
   5   2   7        0.01        1.94      3.93 o 
   6   2   7        6.18        8.58      4.61 o 
   7   2   7       13.80       -0.46      6.84 o 
   8   2   7        1.10       -1.08      4.93 o 
  -8   3   7       14.12       18.51      4.77 o 
  -7   3   7      190.81      207.61      9.34 o 
  -6   3   7        2.59        6.36      3.80 o 
  -5   3   7       13.02       20.94      5.22 o 
  -4   3   7       42.11       45.37      4.09 o 
  -3   3   7       60.00       73.56      4.07 o 
  -2   3   7       12.07       15.67      2.26 o 
  -1   3   7      573.33      611.79     13.67 o 
   0   3   7        0.97        0.04      1.56 o 
   1   3   7       59.29       58.79      3.71 o 
   2   3   7      173.61      155.87      6.39 o 
   3   3   7       58.90       61.07      4.49 o 
   4   3   7       79.75       71.54      4.83 o 
   5   3   7       90.21       92.34      6.15 o 
   6   3   7        1.95       -1.97      4.38 o 
   7   3   7       11.72        4.01      4.63 o 
   8   3   7        0.32        7.44      5.25 o 
  -8   4   7      150.03      172.52     18.99 o 
  -7   4   7       16.79       26.67      6.43 o 
  -6   4   7      150.84      149.43      9.34 o 
  -5   4   7      471.14      491.89     13.89 o 
  -4   4   7       47.88       45.65      3.62 o 
  -3   4   7      709.25      672.28     14.51 o 
  -2   4   7      192.19      214.45      6.72 o 
  -1   4   7        2.08        8.09      2.28 o 
   0   4   7      161.80      188.95      7.56 o 
   1   4   7     1103.11     1170.92     22.81 o 
   2   4   7      314.41      325.99      8.64 o 
   3   4   7       38.90       43.71      4.19 o 
   4   4   7      354.95      338.79      9.69 o 
   5   4   7       14.40       10.71      4.48 o 
   6   4   7       16.76       10.64      4.57 o 
   7   4   7       20.11        6.82      4.92 o 
   8   4   7        6.97        1.64      5.33 o 
  -8   5   7        5.80        0.31      5.16 o 
  -7   5   7        0.72        0.87      5.13 o 
  -6   5   7      501.23      512.36     16.08 o 
  -5   5   7      171.13      166.81      8.03 o 
  -4   5   7       97.43      107.90      5.88 o 
  -3   5   7        1.60        2.55      2.79 o 
  -2   5   7       60.55       83.02      4.24 o 
  -1   5   7      814.87      832.71     15.42 o 
   0   5   7      270.44      268.76      6.98 o 
   1   5   7        2.02        1.83      2.55 o 
   2   5   7       70.18       72.73      6.20 o 
   3   5   7       51.37       48.76      4.50 o 
   4   5   7      136.55      142.37      7.55 o 
   5   5   7       15.49       11.00      4.99 o 
   6   5   7       34.49       25.42      5.29 o 
   7   5   7       87.65      106.43     10.09 o 
   8   5   7       47.94       44.23      6.32 o 
  -8   6   7        0.09       -1.90      6.65 o 
  -7   6   7        4.87        3.07      5.33 o 
  -6   6   7        3.19        4.67      5.36 o 
  -5   6   7       10.17       15.75      4.69 o 
  -4   6   7     1024.82     1033.10     19.74 o 
  -3   6   7     1112.54     1103.86     20.71 o 
  -2   6   7      153.96      176.01      5.61 o 
  -1   6   7       29.82       34.38      2.94 o 
   0   6   7       89.76       90.73      4.24 o 
   1   6   7       53.32       47.66      3.70 o 
   2   6   7        2.18        2.06      3.70 o 
   3   6   7       68.14       72.02      5.49 o 
   4   6   7       34.95       38.95      5.93 o 
   5   6   7        8.22        3.36      4.70 o 
   6   6   7      308.54      317.02     10.77 o 
   7   6   7        2.88        2.44      4.72 o 
  -8   7   7       50.48       56.70     12.54 o 
  -7   7   7       17.55       20.59      6.18 o 
  -6   7   7        4.28       -4.87      4.87 o 
  -5   7   7      131.88      127.62      7.83 o 
  -4   7   7       41.20       35.52      4.44 o 
  -3   7   7       56.73       61.21      4.52 o 
  -2   7   7      244.94      251.91      7.00 o 
  -1   7   7      141.56      140.26      5.55 o 
   0   7   7      181.74      164.66      5.80 o 
   1   7   7      706.14      710.82     14.38 o 
   2   7   7      165.88      171.17      7.19 o 
   3   7   7      136.64      142.32      9.46 o 
   4   7   7      273.80      274.10     12.22 o 
   5   7   7        1.98        9.69      5.32 o 
   6   7   7       53.37       51.66      7.15 o 
   7   7   7        0.14       -5.09      5.09 o 
  -8   8   7        5.75        7.28      7.37 o 
  -7   8   7       29.07       37.39      6.94 o 
  -6   8   7        0.34       -1.60      5.20 o 
  -5   8   7        3.52        5.29      5.24 o 
  -4   8   7        4.68        7.82      3.67 o 
  -3   8   7        6.86       -3.51      3.51 o 
  -2   8   7      844.24      815.96     18.01 o 
  -1   8   7      115.10      101.96      4.54 o 
   0   8   7      343.79      336.08      8.78 o 
   1   8   7       54.01       52.30      4.07 o 
   2   8   7      171.71      158.43      7.97 o 
   3   8   7      152.87      170.12      8.56 o 
   4   8   7      762.85      741.92     19.69 o 
   5   8   7       10.68        7.08      5.36 o 
   6   8   7       37.72       36.62      6.79 o 
   7   8   7       12.61        8.28      5.62 o 
  -7   9   7       21.15       15.55      6.94 o 
  -6   9   7        0.27       -4.55      4.55 o 
  -5   9   7      597.85      604.17     19.02 o 
  -4   9   7       38.88       36.24      4.05 o 
  -3   9   7       78.53       81.78      5.50 o 
  -2   9   7      231.47      222.96      7.54 o 
  -1   9   7        0.81       -2.62      3.56 o 
   0   9   7     1979.87     1898.55     37.83 o 
   1   9   7      291.89      291.09     11.01 o 
   2   9   7      569.87      550.99     15.23 o 
   3   9   7       36.43       42.53      5.63 o 
   4   9   7       23.03       18.57      5.40 o 
   5   9   7        0.00        4.68      5.54 o 
   6   9   7       11.18        7.66      5.83 o 
   7   9   7       54.98       63.03      7.12 o 
  -7  10   7      173.23      201.29     13.79 o 
  -6  10   7        0.01       -4.67      4.67 o 
  -5  10   7       32.96       41.95      5.53 o 
  -4  10   7      130.09      123.98      8.42 o 
  -3  10   7        3.94        0.53      3.89 o 
  -2  10   7       16.03       18.25      4.66 o 
  -1  10   7       50.66       52.90      7.76 o 
   0  10   7       24.39       26.86      4.45 o 
   1  10   7      187.99      190.52      7.40 o 
   2  10   7       78.42       73.51      7.54 o 
   3  10   7        0.88       -2.73      4.32 o 
   4  10   7       17.73       17.81      5.30 o 
   5  10   7        8.43        5.12      5.48 o 
   6  10   7       29.43       35.54      7.78 o 
  -7  11   7       34.46       45.42      9.12 o 
  -6  11   7       85.32       99.87      7.72 o 
  -5  11   7      222.39      231.13     16.84 o 
  -4  11   7       55.45       57.76      7.58 o 
  -3  11   7       44.90       50.33      5.59 o 
  -2  11   7      827.79      878.15     30.48 o 
  -1  11   7       22.96       14.23      7.37 o 
   0  11   7      271.07      252.64     20.70 o 
   1  11   7      771.02      754.33     20.83 o 
   2  11   7       82.30       76.96      6.48 o 
   3  11   7        0.07       -0.18      4.49 o 
   4  11   7       93.81      109.70      7.96 o 
   5  11   7        0.92        0.27      5.89 o 
   6  11   7      101.57      115.11      9.16 o 
  -6  12   7       11.50        8.12      5.68 o 
  -5  12   7       98.20      118.42      7.99 o 
  -4  12   7        0.11        3.41      4.35 o 
  -3  12   7        7.46        4.75      4.31 o 
  -2  12   7       32.62       26.50      5.88 o 
  -1  12   7       73.69       67.09      7.07 o 
   0  12   7      850.13      812.95     22.82 o 
   1  12   7        9.41       15.00      4.13 o 
   2  12   7        2.01       -2.19      5.90 o 
   3  12   7       22.04       23.86      5.53 o 
   4  12   7        3.53        3.66      5.23 o 
   5  12   7        0.16        4.85      5.57 o 
   6  12   7       12.33       23.28      6.83 o 
  -6  13   7        7.26       -0.18      6.55 o 
  -5  13   7      134.01      130.53      9.71 o 
  -4  13   7       32.49       34.32      5.52 o 
  -3  13   7      111.74       91.81      8.43 o 
  -2  13   7       54.74       59.77      7.00 o 
  -1  13   7        1.99       12.29      5.38 o 
   0  13   7      252.93      251.09     16.44 o 
   1  13   7       78.16       73.85      7.31 o 
   2  13   7      149.29      151.84     20.88 o 
   3  13   7      237.84      218.89     10.39 o 
   4  13   7       81.80      102.31      8.16 o 
   5  13   7       10.54        9.45      6.03 o 
  -5  14   7        0.45       -0.61      5.46 o 
  -4  14   7       52.99       63.46      6.45 o 
  -3  14   7       60.58       58.30      7.93 o 
  -2  14   7       81.90       67.49      9.07 o 
  -1  14   7        0.51        1.24      5.14 o 
   0  14   7      166.45      167.01     11.29 o 
   1  14   7       59.07       57.81      8.62 o 
   2  14   7      218.52      212.18     11.94 o 
   3  14   7        0.09        4.17      6.58 o 
   4  14   7      106.86      135.26     11.87 o 
   5  14   7        5.63        5.82      6.15 o 
  -4  15   7       71.15       66.07      6.75 o 
  -3  15   7       21.10       23.66      7.38 o 
  -2  15   7        6.45        0.32      6.32 o 
  -1  15   7       54.30       53.57      7.39 o 
   0  15   7        5.26        3.23      5.28 o 
   1  15   7       82.43      106.04     10.44 o 
   2  15   7      160.74      191.07     13.11 o 
   3  15   7      128.74      178.91     10.97 o 
   4  15   7       10.18       15.16      7.92 o 
  -4  16   7        5.69       -1.00      6.99 o 
  -3  16   7        9.13        2.57      8.11 o 
  -2  16   7        5.02        9.88     10.03 o 
  -1  16   7        3.05       -2.87      6.15 o 
   0  16   7        6.75       11.76      7.18 o 
   1  16   7        0.29        5.16      7.01 o 
   2  16   7        2.46        2.08      7.09 o 
   3  16   7        1.54        8.80      7.99 o 
  -2  17   7        2.69       -0.19      7.25 o 
  -1  17   7       13.90       -4.59      7.04 o 
   0  17   7       26.88       41.74      8.78 o 
   1  17   7       11.26       18.07      7.88 o 
   2  17   7        0.37        3.05      7.67 o 
  -8   0   8       41.31       42.67      7.73 o 
  -7   0   8       44.96       46.46      7.40 o 
  -6   0   8        0.65       -0.77      7.31 o 
  -5   0   8       81.25       66.26      9.76 o 
  -4   0   8      499.12      463.17     16.30 o 
  -3   0   8      508.00      499.53     19.86 o 
  -2   0   8      272.30      295.17     10.03 o 
  -1   0   8      862.51      825.21     24.72 o 
   0   0   8      934.48      880.28     19.19 o 
   1   0   8      835.17      811.85     18.49 o 
   2   0   8       36.44       33.68      4.64 o 
   3   0   8        8.29       10.17      4.50 o 
   4   0   8     1281.97     1291.06     32.72 o 
   5   0   8        2.31        3.53      5.71 o 
   6   0   8       34.99       22.08      7.39 o 
   7   0   8        4.81        1.82      6.48 o 
   8   0   8        8.82        9.53      7.91 o 
  -8   1   8       42.94       46.98      5.76 o 
  -7   1   8       10.44       16.31      5.02 o 
  -6   1   8      207.28      224.97      9.34 o 
  -5   1   8      177.70      192.09      9.09 o 
  -4   1   8        4.82        4.22      3.21 o 
  -3   1   8       19.26       23.16      4.06 o 
  -2   1   8      353.84      407.40      8.80 o 
  -1   1   8      401.47      401.20      7.12 o 
   0   1   8       67.46       81.46      3.46 o 
   1   1   8      137.79      136.37      4.45 o 
   2   1   8       52.80       75.32      3.96 o 
   3   1   8      593.34      562.87     11.42 o 
   4   1   8       27.39       30.25      4.14 o 
   5   1   8       12.83       17.23      3.77 o 
   6   1   8       40.02       38.34      5.46 o 
   7   1   8       16.54       25.50      5.41 o 
   8   1   8       10.32        6.23      5.48 o 
  -8   2   8      116.47      114.95      8.53 o 
  -7   2   8      554.35      606.75     18.60 o 
  -6   2   8        8.57        8.76      4.55 o 
  -5   2   8       92.83      103.78      9.48 o 
  -4   2   8       75.46       78.45      6.04 o 
  -3   2   8      481.15      470.87      9.89 o 
  -2   2   8      189.83      180.22      6.02 o 
  -1   2   8      131.91      147.41      4.20 o 
   0   2   8      123.45      119.16      4.34 o 
   1   2   8        0.94        2.84      2.56 o 
   2   2   8      278.97      277.09      7.68 o 
   3   2   8        0.86        0.92      3.21 o 
   4   2   8        7.87        4.32      3.53 o 
   5   2   8       19.57       15.19      4.47 o 
   6   2   8       73.05       69.35      6.05 o 
   7   2   8       46.45       38.81      5.81 o 
   8   2   8       19.55       16.64      5.80 o 
  -8   3   8       88.34      104.55     13.82 o 
  -7   3   8        2.74        1.21      7.76 o 
  -6   3   8       21.94       27.73      4.40 o 
  -5   3   8      161.61      164.31      8.81 o 
  -4   3   8      327.27      334.45      9.12 o 
  -3   3   8       64.46       75.95      5.00 o 
  -2   3   8      185.05      179.61      5.59 o 
  -1   3   8        3.42        4.74      2.39 o 
   0   3   8      401.05      422.59      8.32 o 
   1   3   8      100.55      100.46      4.55 o 
   2   3   8       46.64       55.09      4.22 o 
   3   3   8       92.94      101.69      5.62 o 
   4   3   8      165.72      165.43      6.26 o 
   5   3   8      542.00      530.37     12.90 o 
   6   3   8        9.11       10.17      4.72 o 
   7   3   8      227.92      228.72     10.69 o 
  -8   4   8        5.96       10.66      7.47 o 
  -7   4   8      362.44      388.78     22.49 o 
  -6   4   8       19.78       18.77      4.74 o 
  -5   4   8      313.67      304.87     10.46 o 
  -4   4   8      150.39      142.15      6.02 o 
  -3   4   8        0.19        0.59      2.69 o 
  -2   4   8      156.59      154.07      5.94 o 
  -1   4   8       95.32       92.80      3.75 o 
   0   4   8       42.28       46.88      3.18 o 
   1   4   8       95.84      102.25      8.22 o 
   2   4   8      455.57      455.92     10.88 o 
   3   4   8      207.44      220.86      7.74 o 
   4   4   8      331.23      333.55     11.09 o 
   5   4   8       50.20       60.27      5.74 o 
   6   4   8       37.55       36.34      5.64 o 
   7   4   8       43.90       17.72      7.85 o 
  -8   5   8       42.58       45.54     10.98 o 
  -7   5   8        5.84        6.73      5.18 o 
  -6   5   8        5.01        0.29      4.64 o 
  -5   5   8      446.26      474.89     13.99 o 
  -4   5   8       20.80       13.36      3.41 o 
  -3   5   8      258.62      245.65      7.37 o 
  -2   5   8      517.07      515.10     12.24 o 
  -1   5   8      225.08      219.33      5.60 o 
   0   5   8       63.74       55.25      3.92 o 
   1   5   8        9.06        8.27      3.50 o 
   2   5   8      213.06      221.70      8.05 o 
   3   5   8      372.90      370.37     10.21 o 
   4   5   8        4.33       -4.51      4.51 o 
   5   5   8      163.13      173.16      8.79 o 
   6   5   8       96.99      100.28      8.46 o 
   7   5   8        0.14       -1.18      5.02 o 
  -8   6   8      201.15      192.58     23.13 o 
  -7   6   8        0.21        1.53      5.40 o 
  -6   6   8        7.94        6.11      5.14 o 
  -5   6   8      176.42      178.04      8.73 o 
  -4   6   8      120.02      104.71      6.19 o 
  -3   6   8        0.17        3.38      3.29 o 
  -2   6   8       69.56       78.84      4.49 o 
  -1   6   8       27.65       27.57      2.91 o 
   0   6   8       37.63       42.82      3.62 o 
   1   6   8        2.56       -2.37      2.80 o 
   2   6   8      247.25      252.49      8.88 o 
   3   6   8       75.87       68.78      8.12 o 
   4   6   8      691.57      685.46     18.73 o 
   5   6   8       11.93       13.51      6.03 o 
   6   6   8       10.74       10.82      5.04 o 
   7   6   8        7.53       19.83      5.75 o 
  -8   7   8       32.88       38.60     14.38 o 
  -7   7   8        0.08        1.21      5.47 o 
  -6   7   8        8.95       -0.91      5.07 o 
  -5   7   8      180.46      172.27      8.73 o 
  -4   7   8     1274.57     1295.33     24.14 o 
  -3   7   8     1658.08     1625.05     31.66 o 
  -2   7   8      241.90      232.92      8.32 o 
  -1   7   8      203.53      206.44      6.92 o 
   0   7   8      252.43      238.97     10.78 o 
   1   7   8      323.09      309.19      8.58 o 
   2   7   8       33.37       32.15      4.75 o 
   3   7   8       87.24       76.51      6.71 o 
   4   7   8      137.33      161.82      9.05 o 
   5   7   8        6.32        8.95      5.57 o 
   6   7   8       12.81        2.54      5.51 o 
   7   7   8       48.05       49.74      7.18 o 
  -7   8   8       75.68       77.59      9.79 o 
  -6   8   8       19.89       23.84      9.49 o 
  -5   8   8      189.96      205.91     10.20 o 
  -4   8   8       40.60       47.16      4.50 o 
  -3   8   8       57.01       61.96      4.84 o 
  -2   8   8     2700.68     2614.06     52.79 o 
  -1   8   8       54.34       57.09      4.97 o 
   0   8   8       21.44       22.53      4.17 o 
   1   8   8       52.27       59.61      5.90 o 
   2   8   8       35.24       28.66      4.78 o 
   3   8   8        1.79       -3.05      4.51 o 
   4   8   8        7.44        0.14      5.02 o 
   5   8   8      151.68      159.24      9.68 o 
   6   8   8       30.35       24.55      7.26 o 
   7   8   8        0.83        2.38      5.77 o 
  -7   9   8      124.70      147.53     19.91 o 
  -6   9   8        0.12       -1.04      5.27 o 
  -5   9   8       32.52       44.59      7.93 o 
  -4   9   8        1.84       -3.52      3.52 o 
  -3   9   8      109.60      122.72      6.30 o 
  -2   9   8        5.80        4.25      4.00 o 
  -1   9   8      232.91      235.68     10.94 o 
   0   9   8       32.86       30.62      4.14 o 
   1   9   8      459.84      456.78     11.94 o 
   2   9   8      217.74      196.50     10.08 o 
   3   9   8      439.65      411.18     13.35 o 
   4   9   8       31.57       31.70      6.02 o 
   5   9   8        0.01       -5.42      5.42 o 
   6   9   8        0.01       -2.67      5.94 o 
  -7  10   8      108.21      104.39      9.46 o 
  -6  10   8        5.21       -0.19      5.59 o 
  -5  10   8       24.39       25.10      6.08 o 
  -4  10   8       29.27       44.16      4.49 o 
  -3  10   8      120.85      132.10      6.68 o 
  -2  10   8      180.55      176.61      9.02 o 
  -1  10   8      547.42      545.96     16.63 o 
   0  10   8      607.67      631.60     16.12 o 
   1  10   8       38.88       46.85      4.73 o 
   2  10   8      510.75      497.61     21.68 o 
   3  10   8       64.16       79.98      8.42 o 
   4  10   8        3.21        6.39      5.17 o 
   5  10   8       93.80      106.80      8.41 o 
   6  10   8       30.86       29.18      7.13 o 
  -6  11   8       35.87       37.86      7.51 o 
  -5  11   8       36.49       45.83      5.94 o 
  -4  11   8       10.98       10.70      4.39 o 
  -3  11   8       25.13       23.78      4.75 o 
  -2  11   8        9.56        4.29      4.83 o 
  -1  11   8       99.28       88.46      7.50 o 
   0  11   8      325.22      310.42     12.36 o 
   1  11   8        8.25        6.89      3.78 o 
   2  11   8      290.36      326.99     13.11 o 
   3  11   8       75.70       70.81      6.77 o 
   4  11   8        0.03        4.67      5.15 o 
   5  11   8       91.30       85.92      8.13 o 
   6  11   8        0.00       -4.58      5.93 o 
  -6  12   8        6.58        2.96      6.10 o 
  -5  12   8        3.83       13.11      5.15 o 
  -4  12   8        7.58        8.83      4.54 o 
  -3  12   8       56.92       60.33      6.25 o 
  -2  12   8        9.58       15.17      5.28 o 
  -1  12   8      466.14      439.82     15.24 o 
   0  12   8       15.91       16.13      5.11 o 
   1  12   8       25.13       26.64      7.23 o 
   2  12   8        6.81        5.44      5.20 o 
   3  12   8       11.15        5.67      6.41 o 
   4  12   8       17.21       13.69      5.78 o 
   5  12   8        3.87        3.65      6.33 o 
  -5  13   8       41.97       59.32      6.96 o 
  -4  13   8        6.35        7.29      4.66 o 
  -3  13   8       11.08        9.73      5.05 o 
  -2  13   8       93.18       92.79      9.85 o 
  -1  13   8        0.18        1.49      4.93 o 
   0  13   8      234.65      259.17     11.73 o 
   1  13   8       20.12       26.00     11.56 o 
   2  13   8       14.69       16.97      5.96 o 
   3  13   8      155.96      187.05     10.77 o 
   4  13   8       48.81       49.99      7.51 o 
   5  13   8       19.57       19.80      7.22 o 
  -5  14   8       56.62       66.63      7.56 o 
  -4  14   8        0.52        0.43      5.09 o 
  -3  14   8        4.53       -2.85      5.49 o 
  -2  14   8       52.73       54.57      7.04 o 
  -1  14   8        0.04       -0.70      4.94 o 
   0  14   8        8.25        7.14      5.18 o 
   1  14   8       23.49       20.37      7.08 o 
   2  14   8      264.66      307.34     16.29 o 
   3  14   8        1.83       10.75      9.20 o 
   4  14   8        8.69       12.14      6.50 o 
  -4  15   8        3.61        3.76      5.87 o 
  -3  15   8       24.18       26.96      7.12 o 
  -2  15   8       36.17       32.94      7.04 o 
  -1  15   8        2.67       -5.16      5.16 o 
   0  15   8       16.80       19.04      7.55 o 
   1  15   8       19.02       10.43     10.12 o 
   2  15   8       56.21       39.74      8.76 o 
   3  15   8        8.02        5.88      7.78 o 
  -3  16   8       12.44       19.39      7.06 o 
  -2  16   8        0.06       -6.68      6.68 o 
  -1  16   8       18.74       30.54      6.82 o 
   0  16   8       30.04       42.31      9.06 o 
   1  16   8        2.34       -1.93      6.77 o 
   2  16   8      108.25      129.84     12.25 o 
  -1  17   8       96.19      108.05     14.92 o 
   0  17   8        5.88        6.22      7.90 o 
  -8   1   9       17.56       31.57     10.88 o 
  -7   1   9       50.31       47.33     12.95 o 
  -6   1   9      117.98      128.18      9.37 o 
  -5   1   9      150.45      150.18     10.79 o 
  -4   1   9      168.64      173.95      6.27 o 
  -3   1   9       78.64       89.93      6.07 o 
  -2   1   9       25.82       30.14      2.79 o 
  -1   1   9       27.02       30.10      2.64 o 
   0   1   9       42.63       40.67      3.04 o 
   1   1   9      143.89      163.54      5.12 o 
   2   1   9      356.29      344.13      7.92 o 
   3   1   9      317.82      316.36      7.97 o 
   4   1   9        8.80       12.10      3.67 o 
   5   1   9      143.36      143.26      6.40 o 
   6   1   9       87.90       97.16      6.83 o 
   7   1   9       74.13       88.40      6.99 o 
  -8   2   9       32.54       33.69     11.94 o 
  -7   2   9       20.74       25.75      8.10 o 
  -6   2   9      119.08      140.39     14.47 o 
  -5   2   9      384.94      389.41     13.76 o 
  -4   2   9      147.20      132.71      6.17 o 
  -3   2   9        8.46        5.99      3.18 o 
  -2   2   9      308.93      299.13      7.53 o 
  -1   2   9      380.45      372.80      7.47 o 
   0   2   9       65.66       68.94      3.86 o 
   1   2   9      270.89      252.72      6.77 o 
   2   2   9        3.42        1.60      3.26 o 
   3   2   9       97.95      106.38      5.33 o 
   4   2   9       10.46        3.86      3.50 o 
   5   2   9        1.15       -4.14      4.14 o 
   6   2   9      215.75      202.81      9.58 o 
   7   2   9       15.22       14.38      5.46 o 
  -8   3   9       26.40       32.99      8.73 o 
  -7   3   9        6.02        0.20      6.37 o 
  -6   3   9      143.26      144.43     10.91 o 
  -5   3   9       30.74       31.92      5.71 o 
  -4   3   9      376.36      384.03     10.00 o 
  -3   3   9      164.49      163.84      6.03 o 
  -2   3   9       70.25       62.11      3.82 o 
  -1   3   9      146.83      153.06      5.76 o 
   0   3   9      320.26      302.67      7.50 o 
   1   3   9      371.37      356.65      8.73 o 
   2   3   9      134.41      140.43      6.19 o 
   3   3   9        0.82        0.59      3.48 o 
   4   3   9       21.64       17.75      3.74 o 
   5   3   9       72.50       87.56      6.18 o 
   6   3   9      101.08      102.72      7.23 o 
   7   3   9        0.00       -4.89      4.89 o 
  -8   4   9       35.02       48.31     14.02 o 
  -7   4   9        2.75        4.93      9.67 o 
  -6   4   9      232.77      252.14     18.59 o 
  -5   4   9      624.33      616.84     16.28 o 
  -4   4   9      248.37      246.84      9.49 o 
  -3   4   9       51.99       48.91      5.49 o 
  -2   4   9      137.22      140.00      5.91 o 
  -1   4   9      452.86      424.75      8.37 o 
   0   4   9        1.06        1.95      2.15 o 
   1   4   9       33.21       40.42      5.09 o 
   2   4   9       25.95       26.92      3.96 o 
   3   4   9       17.65       11.45      4.02 o 
   4   4   9      137.64      133.07      6.66 o 
   5   4   9       15.96       14.92      4.77 o 
   6   4   9       42.93       51.72      6.23 o 
   7   4   9        0.02       -4.92      4.92 o 
  -8   5   9        0.05        5.17     13.93 o 
  -7   5   9       14.47       16.16      9.38 o 
  -6   5   9      176.88      167.26      9.62 o 
  -5   5   9        4.80        6.36      4.36 o 
  -4   5   9        3.06        7.09      3.52 o 
  -3   5   9      712.17      678.41     15.35 o 
  -2   5   9        0.45       -3.21      3.21 o 
  -1   5   9     1362.18     1372.34     26.88 o 
   0   5   9      816.73      812.72     15.86 o 
   1   5   9       29.14       27.84      4.25 o 
   2   5   9      500.40      501.84     13.08 o 
   3   5   9        7.20        1.57      4.06 o 
   4   5   9      232.83      234.97      9.61 o 
   5   5   9       51.53       54.67      5.88 o 
   6   5   9       16.96       14.91      5.43 o 
   7   5   9      110.39      119.74      9.61 o 
  -7   6   9      102.25      121.77      8.64 o 
  -6   6   9        3.97        5.40      4.84 o 
  -5   6   9      130.65      124.91      7.50 o 
  -4   6   9       45.54       45.82      4.70 o 
  -3   6   9      213.93      225.03      7.91 o 
  -2   6   9       29.19       32.04      5.05 o 
  -1   6   9      111.07      116.68      5.60 o 
   0   6   9       48.62       58.06      5.18 o 
   1   6   9       48.00       50.42      4.86 o 
   2   6   9       56.64       55.65      5.34 o 
   3   6   9       38.66       30.27      4.85 o 
   4   6   9       37.89       41.84      6.64 o 
   5   6   9      172.04      194.35     10.52 o 
   6   6   9      570.39      614.20     24.88 o 
   7   6   9       47.62       47.32      7.35 o 
  -7   7   9        0.16        0.12      5.59 o 
  -6   7   9        1.69       -2.72      4.74 o 
  -5   7   9       42.55       54.74      6.87 o 
  -4   7   9      248.91      243.80     14.13 o 
  -3   7   9       33.43       36.45      4.46 o 
  -2   7   9        6.52       -2.35      3.49 o 
  -1   7   9      453.40      472.04     11.12 o 
   0   7   9      445.99      440.74     11.44 o 
   1   7   9        7.51        7.95      3.56 o 
   2   7   9      856.15      848.05     19.93 o 
   3   7   9      183.18      186.67     11.99 o 
   4   7   9       50.32       49.11      6.70 o 
   5   7   9      162.49      157.86      9.74 o 
   6   7   9        1.68       -4.57      5.46 o 
  -7   8   9      172.27      190.58     19.23 o 
  -6   8   9      100.72      111.72     11.99 o 
  -5   8   9      576.02      610.89     17.56 o 
  -4   8   9      141.01      153.59      7.73 o 
  -3   8   9       83.50       71.53      5.39 o 
  -2   8   9       96.16      105.39      6.09 o 
  -1   8   9      732.50      740.82     19.19 o 
   0   8   9        0.93        0.15      3.86 o 
   1   8   9       30.31       20.45      4.27 o 
   2   8   9        0.30       -3.91      3.91 o 
   3   8   9      117.38      120.45      7.97 o 
   4   8   9      322.40      319.77     12.72 o 
   5   8   9        0.19        2.16      5.74 o 
   6   8   9       66.40       73.59      8.32 o 
  -7   9   9       34.68       38.25      7.59 o 
  -6   9   9       56.06       61.50      7.44 o 
  -5   9   9        1.65        1.47      5.48 o 
  -4   9   9       21.19       31.36      4.92 o 
  -3   9   9       44.54       53.05      5.36 o 
  -2   9   9      395.86      398.34     11.70 o 
  -1   9   9      324.11      302.71     10.74 o 
   0   9   9        4.79       10.92      4.22 o 
   1   9   9       14.08        6.87      3.67 o 
   2   9   9       80.33       75.83      6.68 o 
   3   9   9       92.98       80.53      7.08 o 
   4   9   9        6.65        1.49      5.23 o 
   5   9   9        3.92        2.59      5.82 o 
   6   9   9        0.08        0.81      6.34 o 
  -6  10   9        0.77        2.42      5.82 o 
  -5  10   9       32.80       33.87      6.45 o 
  -4  10   9       16.62       18.65      4.96 o 
  -3  10   9       95.07      101.32      6.79 o 
  -2  10   9       24.93       29.94      4.96 o 
  -1  10   9       90.44       75.17      6.58 o 
   0  10   9     1092.36     1087.74     27.91 o 
   1  10   9      976.01      942.85     25.12 o 
   2  10   9        6.84       14.40      5.27 o 
   3  10   9       23.00       18.10      5.88 o 
   4  10   9        0.01       -1.19      5.11 o 
   5  10   9       86.98       81.58      8.09 o 
   6  10   9       54.43       45.07      7.86 o 
  -6  11   9      257.53      277.56     16.19 o 
  -5  11   9        0.60       -0.06      5.62 o 
  -4  11   9       15.80       24.07      5.06 o 
  -3  11   9      348.91      342.43     13.22 o 
  -2  11   9        4.51        5.96      8.20 o 
  -1  11   9        2.52       -1.94      4.51 o 
   0  11   9       11.78       17.63      5.09 o 
   1  11   9       63.34       65.43     10.71 o 
   2  11   9      171.39      175.78      9.88 o 
   3  11   9        5.73       16.46      5.83 o 
   4  11   9       38.40       52.11      7.30 o 
   5  11   9       62.13       68.24      7.80 o 
  -5  12   9       54.55       63.32      8.07 o 
  -4  12   9        0.03       -3.39      6.80 o 
  -3  12   9        6.83        7.89      4.78 o 
  -2  12   9       30.14       33.37      6.05 o 
  -1  12   9        6.98        7.14      4.99 o 
   0  12   9        2.54       -2.87      4.56 o 
   1  12   9       97.00       99.51      9.91 o 
   2  12   9      397.88      405.65     18.38 o 
   3  12   9      182.42      185.87     10.76 o 
   4  12   9        9.29       18.09      6.48 o 
   5  12   9        5.92        6.72      6.78 o 
  -5  13   9        3.92        8.45      9.64 o 
  -4  13   9       98.89      120.91      8.14 o 
  -3  13   9       19.47       20.65      5.50 o 
  -2  13   9        4.16        2.25      5.06 o 
  -1  13   9       17.65        9.57      5.18 o 
   0  13   9       40.74       39.90      6.18 o 
   1  13   9       14.17       18.95     10.38 o 
   2  13   9       25.10       18.91      7.66 o 
   3  13   9        0.20       -1.16      8.55 o 
   4  13   9      156.49      194.44     14.74 o 
  -4  14   9        1.71       -0.63      5.85 o 
  -3  14   9       92.36      111.05      8.11 o 
  -2  14   9       73.58       80.67      8.02 o 
  -1  14   9       84.97       78.00      7.83 o 
   0  14   9        0.00       -5.15      8.32 o 
   1  14   9       62.50       78.01      9.71 o 
   2  14   9       18.14       15.85      7.89 o 
   3  14   9       23.71       30.27      8.80 o 
  -3  15   9       27.63       29.21      7.31 o 
  -2  15   9        4.36        8.63      5.97 o 
  -1  15   9        2.68        5.95      5.90 o 
   0  15   9       18.34       27.68      7.85 o 
   1  15   9        3.67       -6.51      6.96 o 
   2  15   9      138.82      158.26     15.18 o 
  -2  16   9       15.97       16.28      9.09 o 
  -1  16   9        0.16       -5.74      5.74 o 
   0  16   9        3.28        1.56      7.41 o 
   1  16   9        5.58       10.97      8.16 o 
  -8   0  10       78.03       87.36     14.71 o 
  -7   0  10      157.84      155.18     16.05 o 
  -6   0  10       21.91        2.21     17.48 o 
  -5   0  10      535.06      530.40     40.27 o 
  -4   0  10       21.12       23.66      6.90 o 
  -3   0  10     1562.14     1536.44     42.38 o 
  -2   0  10     1575.33     1482.22     49.98 o 
  -1   0  10       23.68       17.99      6.59 o 
   0   0  10      126.25      127.13      6.32 o 
   1   0  10      211.29      208.28     11.01 o 
   2   0  10      278.04      249.27      9.90 o 
   3   0  10      128.82      135.49      7.82 o 
   4   0  10      391.92      420.51     13.78 o 
   5   0  10      159.50      182.51     13.52 o 
   6   0  10      113.23      117.29     10.60 o 
   7   0  10       17.89       11.49      8.19 o 
  -8   1  10       12.24       -6.59     10.22 o 
  -7   1  10       69.07       56.59      8.70 o 
  -6   1  10       58.10       53.00      9.66 o 
  -5   1  10      170.41      148.67      9.62 o 
  -4   1  10      409.07      400.59     11.23 o 
  -3   1  10      135.27      110.55      6.85 o 
  -2   1  10       74.46       79.24      4.92 o 
  -1   1  10      171.31      169.80      5.00 o 
   0   1  10       62.42       67.00      3.68 o 
   1   1  10      102.77      116.91      4.80 o 
   2   1  10      113.46      120.19      5.14 o 
   3   1  10      468.82      458.04      9.87 o 
   4   1  10      319.37      312.19      8.32 o 
   5   1  10       36.13       35.05      4.84 o 
   6   1  10        0.22       -4.72      4.72 o 
   7   1  10        5.03       -5.27      5.27 o 
  -8   2  10        1.32       -9.52      9.52 o 
  -7   2  10      138.01      119.96     10.44 o 
  -6   2  10        4.20        9.11      4.75 o 
  -5   2  10      122.11      127.21      7.47 o 
  -4   2  10       73.12       61.31      7.30 o 
  -3   2  10       40.91       25.66      5.45 o 
  -2   2  10      163.57      167.02      6.19 o 
  -1   2  10       20.08       18.32      3.01 o 
   0   2  10        1.56        0.42      2.91 o 
   1   2  10      557.66      542.62     10.36 o 
   2   2  10       75.02       82.87      4.62 o 
   3   2  10      243.31      245.92      7.13 o 
   4   2  10      415.57      414.38     16.64 o 
   5   2  10       13.60       11.59      4.84 o 
   6   2  10       44.97       42.05      5.98 o 
   7   2  10       14.75        8.58      5.74 o 
  -8   3  10       51.90       86.39     17.99 o 
  -7   3  10       83.56      102.33     20.67 o 
  -6   3  10       23.05       24.85      6.00 o 
  -5   3  10       80.72       68.25     13.41 o 
  -4   3  10      216.85      209.97     12.20 o 
  -3   3  10       15.83       22.99      4.01 o 
  -2   3  10      132.30      112.46      5.40 o 
  -1   3  10        4.83        5.89      2.66 o 
   0   3  10       83.17       73.32      4.39 o 
   1   3  10     1207.35     1185.36     20.92 o 
   2   3  10      779.58      727.72     13.80 o 
   3   3  10       16.75       14.92      3.79 o 
   4   3  10      129.36      133.55      6.16 o 
   5   3  10      133.49      128.18      7.70 o 
   6   3  10       26.23       14.93      5.38 o 
   7   3  10       77.59       72.25      7.14 o 
  -7   4  10       48.07       54.51     18.06 o 
  -6   4  10        0.28        2.85      5.66 o 
  -5   4  10      386.71      373.21     18.00 o 
  -4   4  10        1.16       -2.55      6.67 o 
  -3   4  10       68.57       60.73      5.10 o 
  -2   4  10       11.91       11.22      3.90 o 
  -1   4  10     1546.19     1426.95     25.58 o 
   0   4  10        0.99        1.75      3.12 o 
   1   4  10        0.06        0.16      3.45 o 
   2   4  10        8.58        1.04      3.83 o 
   3   4  10      239.23      250.61      8.08 o 
   4   4  10       14.29       19.96      4.77 o 
   5   4  10       47.79       42.99      5.69 o 
   6   4  10      186.67      180.02      8.68 o 
   7   4  10       53.11       62.08     11.18 o 
  -7   5  10        2.21        5.20      7.88 o 
  -6   5  10       67.87       67.21      7.83 o 
  -5   5  10        5.65        3.82      4.33 o 
  -4   5  10       13.68       13.71      4.75 o 
  -3   5  10       39.04       39.60      4.71 o 
  -2   5  10      256.20      256.30      8.94 o 
  -1   5  10      183.03      161.57      7.13 o 
   0   5  10      339.91      328.02      9.13 o 
   1   5  10       28.74       33.89      4.56 o 
   2   5  10      478.57      459.87     11.71 o 
   3   5  10       51.09       50.50      5.17 o 
   4   5  10       43.18       39.70      5.51 o 
   5   5  10       23.24       13.35      4.99 o 
   6   5  10       26.80       19.80      5.54 o 
  -7   6  10       23.33       19.43      7.52 o 
  -6   6  10        2.37        2.26      5.76 o 
  -5   6  10       49.98       48.73      5.87 o 
  -4   6  10       98.59      122.14      9.82 o 
  -3   6  10     1926.72     1870.19     39.23 o 
  -2   6  10      708.13      720.79     16.39 o 
  -1   6  10        0.61       -2.64      3.05 o 
   0   6  10      318.43      312.06      8.99 o 
   1   6  10      259.72      266.91      9.83 o 
   2   6  10       34.40       28.12      5.56 o 
   3   6  10        5.31       -0.26      4.31 o 
   4   6  10        6.53        3.76      5.40 o 
   5   6  10      100.88       92.57      9.03 o 
   6   6  10       26.21       26.53      6.26 o 
  -7   7  10       66.99       83.35      8.07 o 
  -6   7  10       61.48       70.12      8.50 o 
  -5   7  10       95.90       93.81      7.10 o 
  -4   7  10       67.29       93.46      6.05 o 
  -3   7  10        2.79       -3.78      3.78 o 
  -2   7  10      103.64       99.42      6.32 o 
  -1   7  10      111.61      103.68      6.53 o 
   0   7  10       29.74       34.47      4.83 o 
   1   7  10       28.32       31.29      6.45 o 
   2   7  10        0.01       -1.03      4.24 o 
   3   7  10       82.58       85.94      8.07 o 
   4   7  10      260.24      249.86     11.36 o 
   5   7  10       62.96       49.51      7.80 o 
   6   7  10       23.42       27.59      6.82 o 
  -7   8  10       19.55       41.33     10.16 o 
  -6   8  10       37.13       33.13      6.90 o 
  -5   8  10       39.79       28.07      5.91 o 
  -4   8  10       39.74       37.70      5.78 o 
  -3   8  10      290.14      271.84     10.26 o 
  -2   8  10        2.35        3.16      3.73 o 
  -1   8  10      130.20      138.81      6.80 o 
   0   8  10       90.56       88.34      9.21 o 
   1   8  10      256.83      251.86     19.37 o 
   2   8  10       15.66       13.45      6.59 o 
   3   8  10      129.91      126.03     12.58 o 
   4   8  10       19.08       11.87      6.38 o 
   5   8  10        1.23       -2.90      5.65 o 
   6   8  10       59.17       62.15      7.64 o 
  -6   9  10       11.03       14.49      6.48 o 
  -5   9  10       49.47       63.95      8.02 o 
  -4   9  10      144.71      147.30      9.74 o 
  -3   9  10      158.77      156.09      9.11 o 
  -2   9  10       66.18       66.28      5.55 o 
  -1   9  10      235.59      232.54     10.11 o 
   0   9  10        9.23        6.14      4.56 o 
   1   9  10        7.09       -0.22      6.34 o 
   2   9  10       60.09       56.22     10.53 o 
   3   9  10       22.68       14.66      5.87 o 
   4   9  10      109.92      129.77      9.68 o 
   5   9  10        0.29        9.46      8.59 o 
  -6  10  10        0.72       -0.67      5.96 o 
  -5  10  10       70.50       85.25      8.32 o 
  -4  10  10        4.94        6.56      5.92 o 
  -3  10  10       14.03       12.95      4.95 o 
  -2  10  10       56.76       50.25      5.44 o 
  -1  10  10       71.81       57.84      6.07 o 
   0  10  10      220.22      224.72      9.70 o 
   1  10  10       15.58        0.98      7.26 o 
   2  10  10       26.71       16.08      7.21 o 
   3  10  10       28.88       27.78      6.51 o 
   4  10  10        0.06        1.67      5.79 o 
   5  10  10       35.25       47.82      8.15 o 
  -5  11  10       28.95       23.31      6.85 o 
  -4  11  10       21.71       34.24      7.41 o 
  -3  11  10       41.14       46.53      7.37 o 
  -2  11  10       44.74       49.89      5.90 o 
  -1  11  10       68.74       61.19      6.65 o 
   0  11  10        9.16       21.32      5.34 o 
   1  11  10      175.28      167.10     11.87 o 
   2  11  10        8.77       14.30      7.26 o 
   3  11  10       11.33        1.66      6.89 o 
   4  11  10        0.99        1.09      5.94 o 
  -5  12  10        0.56       -7.40     10.55 o 
  -4  12  10        9.46       14.55      6.58 o 
  -3  12  10        0.07       -0.25      5.00 o 
  -2  12  10       15.44       18.78      5.16 o 
  -1  12  10        4.95       13.14      5.14 o 
   0  12  10      269.38      268.68     15.92 o 
   1  12  10       79.53       70.24      9.96 o 
   2  12  10      155.27      179.15     12.84 o 
   3  12  10      229.74      254.45     15.54 o 
   4  12  10        2.63        0.58      7.53 o 
  -4  13  10       40.85       55.32     10.34 o 
  -3  13  10        0.25       -1.28      5.39 o 
  -2  13  10       29.98       25.03      8.00 o 
  -1  13  10      124.64      128.06      9.07 o 
   0  13  10        2.50        2.35      6.39 o 
   1  13  10       67.54       53.01     14.17 o 
   2  13  10      134.79      147.03     17.70 o 
   3  13  10       40.76       51.49     11.28 o 
  -3  14  10       53.64       66.92      8.12 o 
  -2  14  10        3.31       -3.93      4.95 o 
  -1  14  10       18.77       27.02      6.36 o 
   0  14  10        1.18        2.42     10.71 o 
   1  14  10        9.87        4.43      7.96 o 
   2  14  10       13.06       16.76      8.29 o 
  -2  15  10       77.97      103.68      9.42 o 
  -1  15  10       15.21       12.52      6.33 o 
   0  15  10        3.02        5.83      7.31 o 
   1  15  10       11.76       14.83      7.89 o 
  -7   1  11       16.91        8.36      7.15 o 
  -6   1  11        9.63        5.08      6.09 o 
  -5   1  11        0.06       -4.76      4.76 o 
  -4   1  11      145.99      129.49      8.18 o 
  -3   1  11       14.15       11.90      4.32 o 
  -2   1  11      234.02      200.74      7.68 o 
  -1   1  11        4.24        1.05      3.25 o 
   0   1  11       81.37       70.36      4.32 o 
   1   1  11       13.28        7.45      3.25 o 
   2   1  11       37.30       36.23      3.86 o 
   3   1  11      767.21      759.02     18.72 o 
   4   1  11       67.39       69.06      4.95 o 
   5   1  11      311.79      308.12      9.56 o 
   6   1  11      140.87      161.27      9.26 o 
  -7   2  11        1.24       -1.57      6.11 o 
  -6   2  11       75.04       66.08     12.03 o 
  -5   2  11      108.09      103.28     10.40 o 
  -4   2  11       21.93       17.50      5.34 o 
  -3   2  11      122.96      108.20      7.97 o 
  -2   2  11       12.15        8.31      3.48 o 
  -1   2  11      666.74      595.86     14.81 o 
   0   2  11      281.60      297.91      8.62 o 
   1   2  11     1146.47     1096.70     18.53 o 
   2   2  11      179.03      183.23      6.42 o 
   3   2  11       11.85        8.07      3.65 o 
   4   2  11        1.73       -3.51      3.51 o 
   5   2  11       18.46       12.53      4.64 o 
   6   2  11      154.78      144.95      8.25 o 
  -7   3  11       33.46       49.90     10.42 o 
  -6   3  11       51.36       54.71      7.67 o 
  -5   3  11        2.64       -5.59      5.86 o 
  -4   3  11       20.53        8.32      5.08 o 
  -3   3  11      660.47      612.54     15.66 o 
  -2   3  11       25.45       26.65      4.18 o 
  -1   3  11      311.91      252.13      7.90 o 
   0   3  11        5.04        8.72      3.86 o 
   1   3  11       37.18       33.64      4.18 o 
   2   3  11      605.80      620.70     12.53 o 
   3   3  11       30.69       35.46      4.11 o 
   4   3  11       43.76       40.92      5.29 o 
   5   3  11       15.01       16.51      5.09 o 
   6   3  11        1.54       -5.09      5.09 o 
  -7   4  11       10.05       14.11      6.92 o 
  -6   4  11       78.73       97.30     11.59 o 
  -5   4  11       59.79       58.60      8.87 o 
  -4   4  11       56.81       66.95      5.58 o 
  -3   4  11        0.59       -1.74      3.48 o 
  -2   4  11        3.04        7.86      3.74 o 
  -1   4  11      112.00      104.26      5.74 o 
   0   4  11     1120.61     1119.18     22.99 o 
   1   4  11       62.70       72.11      4.96 o 
   2   4  11       44.96       45.43      4.80 o 
   3   4  11        9.29        6.29      4.19 o 
   4   4  11        2.09        5.41      4.56 o 
   5   4  11       29.74       22.20      6.35 o 
   6   4  11        0.05        0.26      5.23 o 
  -7   5  11       17.41        9.21      8.61 o 
  -6   5  11       16.65        6.83      6.44 o 
  -5   5  11       33.03       31.22      5.87 o 
  -4   5  11       25.64       24.76      4.59 o 
  -3   5  11      232.51      213.09      8.64 o 
  -2   5  11       77.32       73.66      5.92 o 
  -1   5  11       28.86       23.59      3.60 o 
   0   5  11      430.31      401.00     11.24 o 
   1   5  11       23.23       11.29      4.20 o 
   2   5  11        0.00       -1.69      3.98 o 
   3   5  11        5.04        6.07      4.50 o 
   4   5  11       41.33       28.20      5.56 o 
   5   5  11       47.29       39.21      5.74 o 
   6   5  11       87.39       99.58      7.46 o 
  -7   6  11       14.16       15.31      7.10 o 
  -6   6  11      186.42      201.84     17.73 o 
  -5   6  11       12.76        4.10      5.26 o 
  -4   6  11        5.63        1.90      5.64 o 
  -3   6  11        3.78        6.51      4.13 o 
  -2   6  11        9.91        8.48      4.14 o 
  -1   6  11      472.81      425.80     10.49 o 
   0   6  11       22.36       17.00      3.88 o 
   1   6  11       63.39       68.96      6.32 o 
   2   6  11      103.05      103.05      6.48 o 
   3   6  11       76.42       82.31      7.33 o 
   4   6  11        3.45        0.08      6.35 o 
   5   6  11        0.21        5.18      5.31 o 
   6   6  11        0.95       -5.54      5.54 o 
  -6   7  11        0.71       -5.04      5.04 o 
  -5   7  11       24.46       11.22      7.97 o 
  -4   7  11        3.25       -3.56      4.51 o 
  -3   7  11      133.78      144.31      7.65 o 
  -2   7  11      126.44      121.69      7.19 o 
  -1   7  11      284.97      291.02      8.61 o 
   0   7  11       50.60       53.91      4.72 o 
   1   7  11      151.42      144.08      8.16 o 
   2   7  11       54.22       48.35      6.92 o 
   3   7  11        0.73        2.94      5.45 o 
   4   7  11        6.24       -1.47      9.76 o 
   5   7  11       22.74       21.51      6.40 o 
  -6   8  11       41.47       41.80      8.47 o 
  -5   8  11        0.03       -7.06      7.49 o 
  -4   8  11        0.82        3.01      4.94 o 
  -3   8  11       97.58      110.75      7.16 o 
  -2   8  11        2.64        3.68      4.23 o 
  -1   8  11       65.44       53.44      4.71 o 
   0   8  11       28.59       32.88      4.70 o 
   1   8  11        1.07       -0.05      5.45 o 
   2   8  11      161.15      166.15     18.22 o 
   3   8  11       19.50       20.45      7.80 o 
   4   8  11      118.35      126.46      9.85 o 
   5   8  11       13.46       15.83      7.32 o 
  -6   9  11        0.49       -3.53      6.02 o 
  -5   9  11      214.53      230.21     35.75 o 
  -4   9  11      261.47      250.61     16.14 o 
  -3   9  11        0.18       -0.48      4.40 o 
  -2   9  11        8.29        3.34      4.45 o 
  -1   9  11      236.01      248.59      8.46 o 
   0   9  11       15.51       17.33      5.00 o 
   1   9  11       90.08       80.61      8.44 o 
   2   9  11       86.87       79.94      9.60 o 
   3   9  11        0.01       -0.55      6.98 o 
   4   9  11      106.67      125.08     14.07 o 
   5   9  11        0.44        3.47      7.43 o 
  -5  10  11       61.03       63.05     11.60 o 
  -4  10  11        7.16        4.59      5.91 o 
  -3  10  11        2.50        3.52      4.64 o 
  -2  10  11       66.16       69.82      6.54 o 
  -1  10  11       69.93       52.63      5.63 o 
   0  10  11       10.77       16.08      5.03 o 
   1  10  11       15.79        7.13     10.97 o 
   2  10  11        3.11       -6.33      6.33 o 
   3  10  11       78.34       60.06     10.59 o 
   4  10  11       31.36       16.83      9.80 o 
  -5  11  11       14.11        0.09      6.52 o 
  -4  11  11        6.59        4.37      9.30 o 
  -3  11  11        4.84        6.25      5.01 o 
  -2  11  11        7.69        8.15      5.07 o 
  -1  11  11       13.26       14.90      4.69 o 
   0  11  11       39.58       32.28      6.01 o 
   1  11  11       77.19       75.43     13.58 o 
   2  11  11       30.93       51.33      8.79 o 
   3  11  11        0.83       -1.25      7.32 o 
   4  11  11        0.05       11.16      8.60 o 
  -4  12  11       46.77       50.96     10.08 o 
  -3  12  11       41.13       38.12      6.83 o 
  -2  12  11        6.84        3.78      4.96 o 
  -1  12  11       18.60       13.08      5.41 o 
   0  12  11       12.24        9.56      6.74 o 
   1  12  11      150.03      175.15     12.84 o 
   2  12  11       76.20       94.93     20.92 o 
   3  12  11        4.31        2.29      7.70 o 
  -3  13  11        0.28       -5.22      5.22 o 
  -2  13  11       92.93       94.47      8.21 o 
  -1  13  11        0.02       -4.22      5.06 o 
   0  13  11        7.56       14.89      9.15 o 
   1  13  11       17.69       29.16      9.45 o 
   2  13  11        0.31        1.42     11.01 o 
  -2  14  11        5.87        6.33      5.84 o 
  -1  14  11      156.75      187.18     11.04 o 
   0  14  11       40.51       47.95      8.97 o 
   1  14  11        1.28       10.63      7.73 o 
  -7   0  12       38.61       39.49     12.26 o 
  -6   0  12       27.44       11.19      9.32 o 
  -5   0  12       50.60       45.60     10.50 o 
  -4   0  12        2.32        5.52     15.82 o 
  -3   0  12      358.45      346.77     57.41 o 
  -2   0  12       10.24        1.74      7.11 o 
  -1   0  12        9.95        2.70      4.54 o 
   0   0  12       24.68       24.95      6.01 o 
   1   0  12      695.15      660.34     19.33 o 
   2   0  12        1.51        2.47      5.64 o 
   3   0  12     1600.89     1635.23     49.45 o 
   4   0  12      132.41      139.92      8.79 o 
   5   0  12        7.03       -0.73      7.19 o 
   6   0  12      235.74      263.55     22.32 o 
  -7   1  12       12.89       15.75      7.69 o 
  -6   1  12        4.81        6.96      6.31 o 
  -5   1  12       65.86       53.82      9.03 o 
  -4   1  12      169.20      137.58      9.38 o 
  -3   1  12       38.46       26.76      6.02 o 
  -2   1  12       34.83       32.67      4.08 o 
  -1   1  12      496.44      452.27     11.42 o 
   0   1  12       13.87       17.61      3.98 o 
   1   1  12        0.83        1.53      3.67 o 
   2   1  12        0.07        1.19      3.64 o 
   3   1  12       43.09       43.22      4.87 o 
   4   1  12      175.67      167.71      6.69 o 
   5   1  12      228.43      246.35      8.90 o 
   6   1  12       18.48       11.71      5.83 o 
  -7   2  12       24.17       20.33      9.75 o 
  -6   2  12        3.63        4.52      7.78 o 
  -5   2  12       39.39       38.60      9.33 o 
  -4   2  12        4.59        1.48      5.17 o 
  -3   2  12      371.25      312.74     11.54 o 
  -2   2  12       88.32       70.90      5.29 o 
  -1   2  12      327.43      320.99      9.26 o 
   0   2  12      268.06      249.19      9.79 o 
   1   2  12      425.27      393.57     10.69 o 
   2   2  12       87.29       88.76      5.51 o 
   3   2  12       30.21       29.29      4.37 o 
   4   2  12        2.40        2.49      3.92 o 
   5   2  12       57.47       69.42      5.93 o 
   6   2  12        2.65        2.12      5.58 o 
  -7   3  12        1.26        6.27      8.47 o 
  -6   3  12       21.35       24.55      8.50 o 
  -5   3  12        0.18       -1.30      6.30 o 
  -4   3  12        4.25        4.38      5.25 o 
  -3   3  12        8.78       13.35      3.78 o 
  -2   3  12       69.31       81.00      5.63 o 
  -1   3  12       34.57       27.87      4.10 o 
   0   3  12        5.57       -1.24      3.89 o 
   1   3  12      183.20      192.01      7.52 o 
   2   3  12      225.34      226.80      7.82 o 
   3   3  12       76.86       83.57      5.35 o 
   4   3  12       32.75       35.07      5.20 o 
   5   3  12       13.06       16.06      5.15 o 
  -6   4  12        3.44       -0.19      8.54 o 
  -5   4  12       49.81       42.68      8.46 o 
  -4   4  12       13.77        7.21      7.78 o 
  -3   4  12       14.69        8.95      4.02 o 
  -2   4  12        9.48       10.40      4.01 o 
  -1   4  12      361.26      309.81     12.22 o 
   0   4  12       61.53       68.87      5.33 o 
   1   4  12      694.72      665.75     18.90 o 
   2   4  12       64.69       65.03      5.58 o 
   3   4  12       28.29       27.35      5.11 o 
   4   4  12        9.09       17.04      5.21 o 
   5   4  12       61.21       46.60      6.42 o 
  -6   5  12       14.92       12.17      8.03 o 
  -5   5  12        4.55        3.35      6.78 o 
  -4   5  12      140.02      134.09      8.36 o 
  -3   5  12       79.21       97.34      6.49 o 
  -2   5  12       82.84       93.63      6.34 o 
  -1   5  12      254.40      235.64      9.47 o 
   0   5  12       99.39       92.98      5.93 o 
   1   5  12       31.38       23.74      4.88 o 
   2   5  12       25.33       32.81      5.29 o 
   3   5  12      259.41      279.91     11.95 o 
   4   5  12        2.28        3.15      5.25 o 
   5   5  12        0.44       -4.45      5.59 o 
  -6   6  12        0.06       -7.45      7.45 o 
  -5   6  12       44.37       36.97      6.59 o 
  -4   6  12        5.05        4.92      4.92 o 
  -3   6  12        0.15       -3.95      3.95 o 
  -2   6  12      233.62      221.62     13.28 o 
  -1   6  12        5.25        6.11      5.54 o 
   0   6  12        2.85       -3.49      4.03 o 
   1   6  12      205.37      210.33      8.80 o 
   2   6  12       30.17       33.14      6.14 o 
   3   6  12        0.17       -6.22      6.22 o 
   4   6  12       18.70       13.42      5.67 o 
   5   6  12       15.70        5.51      6.06 o 
  -6   7  12       19.43       18.71     10.13 o 
  -5   7  12        1.15       -5.12      5.12 o 
  -4   7  12       85.76      104.71      8.19 o 
  -3   7  12      135.52      141.24     10.97 o 
  -2   7  12       49.02       44.46      5.47 o 
  -1   7  12        0.29        1.08      4.12 o 
   0   7  12        1.36       -4.15      4.15 o 
   1   7  12       38.79       43.21      5.70 o 
   2   7  12      125.31      118.95     12.07 o 
   3   7  12       65.51       73.64      8.60 o 
   4   7  12       74.95      101.12     14.54 o 
   5   7  12       33.99       37.98      8.16 o 
  -5   8  12      104.58      123.29     12.76 o 
  -4   8  12      234.61      229.14     12.15 o 
  -3   8  12       18.82       34.74      5.83 o 
  -2   8  12        3.90       -3.68      4.09 o 
  -1   8  12       49.01       53.58      5.95 o 
   0   8  12        1.79       -0.79      3.77 o 
   1   8  12       22.02       15.09      5.76 o 
   2   8  12       50.12       26.58      6.96 o 
   3   8  12       14.87        8.17      6.90 o 
   4   8  12       42.21       38.91      8.34 o 
  -5   9  12       17.08       11.24      6.61 o 
  -4   9  12        0.05        4.01      5.43 o 
  -3   9  12        0.08        2.94      4.58 o 
  -2   9  12      104.47       95.17      8.18 o 
  -1   9  12        0.18       -4.11      4.11 o 
   0   9  12       44.47       44.50      5.08 o 
   1   9  12       51.83       39.95      7.22 o 
   2   9  12        0.81       -6.37      6.37 o 
   3   9  12       37.84       39.56      9.17 o 
   4   9  12       56.86       70.70     12.75 o 
  -5  10  12        0.78       -0.17     19.78 o 
  -4  10  12        8.69       -0.59      5.58 o 
  -3  10  12        5.48        5.24      6.53 o 
  -2  10  12      127.05      137.61     11.60 o 
  -1  10  12        6.91       13.16      5.10 o 
   0  10  12       19.33       24.49      5.07 o 
   1  10  12        9.83       11.25      9.56 o 
   2  10  12       93.30       86.76     13.30 o 
   3  10  12       93.54      109.94     11.65 o 
  -4  11  12       12.95       16.80      6.94 o 
  -3  11  12        3.59        7.03      5.50 o 
  -2  11  12       37.32       56.64      6.62 o 
  -1  11  12       29.78       35.30      5.14 o 
   0  11  12       51.41       49.56      6.42 o 
   1  11  12       39.06       19.33      7.83 o 
   2  11  12        3.54        2.91      7.26 o 
   3  11  12        0.74       -1.59      7.53 o 
  -3  12  12       27.15       44.93      7.12 o 
  -2  12  12       54.51       56.13      7.18 o 
  -1  12  12        1.22        4.28      5.21 o 
   0  12  12       14.29       12.32      7.26 o 
   1  12  12        0.00        3.62      7.24 o 
   2  12  12        1.66       -5.31      8.65 o 
  -2  13  12        5.54        7.10      5.72 o 
  -1  13  12       21.22       28.35      8.83 o 
   0  13  12        0.18       -3.07      9.82 o 
   1  13  12       40.76       53.35     11.03 o 
  -6   1  13       19.19       19.47      9.03 o 
  -5   1  13       59.04       41.16      8.72 o 
  -4   1  13       32.89       34.61      6.58 o 
  -3   1  13       21.31       26.68      6.32 o 
  -2   1  13       35.86       34.10      6.55 o 
  -1   1  13       99.61       77.70      4.99 o 
   0   1  13      229.34      220.27      9.83 o 
   1   1  13      167.82      166.65     10.09 o 
   2   1  13        7.92        1.85      4.81 o 
   3   1  13        8.16        3.47      4.20 o 
   4   1  13       36.68       43.51      5.38 o 
   5   1  13       26.75       27.07      6.92 o 
  -6   2  13       57.13       81.51     13.47 o 
  -5   2  13       60.00       52.60      9.49 o 
  -4   2  13       55.44       48.76      7.82 o 
  -3   2  13        0.56       -0.09      5.39 o 
  -2   2  13       39.62       48.43      5.98 o 
  -1   2  13       70.78       66.06      5.00 o 
   0   2  13       21.86       26.19      4.56 o 
   1   2  13       18.51       16.19      4.78 o 
   2   2  13        0.14        0.04      4.03 o 
   3   2  13      197.17      197.77      8.49 o 
   4   2  13        4.13        2.88      4.77 o 
   5   2  13       75.29       84.24      7.41 o 
  -6   3  13        0.92       -4.18      7.53 o 
  -5   3  13       41.33       32.04      8.63 o 
  -4   3  13        6.19       -1.46      5.49 o 
  -3   3  13       35.62       50.06      6.29 o 
  -2   3  13      359.33      359.65     11.72 o 
  -1   3  13       10.14       13.04      3.56 o 
   0   3  13        1.23       -3.16      3.82 o 
   1   3  13      131.79      136.15      7.32 o 
   2   3  13       23.93       21.36      4.76 o 
   3   3  13        1.21       -4.32      4.32 o 
   4   3  13        0.17       -3.08      5.14 o 
   5   3  13      263.94      293.47     10.64 o 
  -6   4  13        0.58        2.59      8.02 o 
  -5   4  13       61.42       53.78     11.12 o 
  -4   4  13       17.20       11.65      7.22 o 
  -3   4  13       19.84       23.24      4.59 o 
  -2   4  13        7.25        6.24      4.42 o 
  -1   4  13      106.92      107.75      7.77 o 
   0   4  13      226.72      195.21     13.84 o 
   1   4  13       40.39       31.56      5.02 o 
   2   4  13       12.44       17.76      4.60 o 
   3   4  13       49.31       47.30      5.71 o 
   4   4  13        0.50       -4.33      5.22 o 
   5   4  13        0.70       -5.21      5.21 o 
  -6   5  13        0.14       -1.80      8.04 o 
  -5   5  13       59.94       78.11     10.67 o 
  -4   5  13        2.10        6.91      6.76 o 
  -3   5  13       32.63       40.12      5.23 o 
  -2   5  13       48.59       34.84      5.13 o 
  -1   5  13        0.50       -0.92      4.58 o 
   0   5  13       30.38       28.52      5.13 o 
   1   5  13       24.91       25.02      5.56 o 
   2   5  13        8.77       -2.05      4.31 o 
   3   5  13        6.08       13.54      5.44 o 
   4   5  13      141.99      155.09      9.31 o 
  -5   6  13        5.66       -3.72      7.21 o 
  -4   6  13       59.14       47.94     10.36 o 
  -3   6  13        9.75       18.87      4.85 o 
  -2   6  13       27.76       24.72      4.92 o 
  -1   6  13       44.76       45.39      6.45 o 
   0   6  13       36.43       48.64      5.85 o 
   1   6  13       94.01       89.45      7.24 o 
   2   6  13       44.34       47.52      6.23 o 
   3   6  13      169.62      175.15      9.45 o 
   4   6  13       67.86       75.27     10.48 o 
  -5   7  13        0.04       -6.36      6.36 o 
  -4   7  13        2.75       -3.55      4.88 o 
  -3   7  13       64.93       76.69     10.75 o 
  -2   7  13      100.03      107.72      7.31 o 
  -1   7  13       44.23       50.10      5.88 o 
   0   7  13       27.90       11.80      4.94 o 
   1   7  13       96.44       97.97      7.54 o 
   2   7  13       20.73       22.76      5.60 o 
   3   7  13       32.06       23.81     11.25 o 
   4   7  13        6.00        1.90      6.68 o 
  -5   8  13       13.40        8.39      6.54 o 
  -4   8  13       18.48       24.62      6.41 o 
  -3   8  13        0.40       -4.34      4.34 o 
  -2   8  13        0.00       -4.29      4.29 o 
  -1   8  13        3.15        0.41      4.40 o 
   0   8  13       25.97       23.34      7.04 o 
   1   8  13       81.31       83.89      7.55 o 
   2   8  13       60.03       61.33      8.23 o 
   3   8  13       27.77       43.43      8.30 o 
  -4   9  13        1.24        5.73      5.92 o 
  -3   9  13       24.24       27.04      6.84 o 
  -2   9  13      110.50      129.85      8.28 o 
  -1   9  13       33.08       43.42      6.10 o 
   0   9  13       65.31       86.20      7.33 o 
   1   9  13       73.81       82.53     11.52 o 
   2   9  13        5.82        3.12      6.67 o 
   3   9  13       20.83       22.18      7.79 o 
  -3  10  13        1.81       -0.93      4.92 o 
  -2  10  13        2.83       -1.40      4.87 o 
  -1  10  13       32.15       38.69      6.20 o 
   0  10  13       30.05       32.17      5.66 o 
   1  10  13        2.86       -5.05     10.20 o 
   2  10  13       18.00       21.31      7.55 o 
  -3  11  13       22.04       30.38      7.41 o 
  -2  11  13       95.44       94.27     10.23 o 
  -1  11  13        3.60       -0.20      4.95 o 
   0  11  13       24.40       27.77      8.13 o 
   1  11  13       44.21       56.03     13.78 o 
  -1  12  13        0.01       -1.37     13.13 o 
  -5   0  14      380.22      381.18     35.85 o 
  -4   0  14        2.53        1.27     12.89 o 
  -3   0  14      176.64      144.15     14.35 o 
  -2   0  14       78.62       68.96     13.40 o 
  -1   0  14        0.23        4.69      5.80 o 
   0   0  14       48.75       48.33      7.80 o 
   1   0  14       52.92       58.32     11.36 o 
   2   0  14      543.83      623.76     52.99 o 
   3   0  14        3.45        4.11      7.09 o 
   4   0  14       27.02       31.71      8.93 o 
  -5   1  14       12.17       -4.88     10.21 o 
  -4   1  14        0.33       -6.25      6.25 o 
  -3   1  14       72.17       65.53      8.21 o 
  -2   1  14       53.64       48.77      7.34 o 
  -1   1  14       83.71       94.97      6.97 o 
   0   1  14        2.77        2.81      3.98 o 
   1   1  14       18.62        9.53      4.72 o 
   2   1  14       29.66       35.53      5.57 o 
   3   1  14        4.50        8.02      5.06 o 
   4   1  14       92.91       92.98      8.74 o 
  -5   2  14       32.66       29.68      9.04 o 
  -4   2  14        5.12        1.74      7.24 o 
  -3   2  14       25.03       23.59      6.56 o 
  -2   2  14        0.28       -0.60      3.72 o 
  -1   2  14        4.01       -2.73      4.27 o 
   0   2  14       18.07       30.69      5.09 o 
   1   2  14       26.76       27.20      5.14 o 
   2   2  14        2.58        7.11      4.80 o 
   3   2  14       19.69       30.15      6.36 o 
   4   2  14       43.52       53.35      7.62 o 
  -5   3  14       19.08       12.35      8.17 o 
  -4   3  14        0.55       -1.05      7.42 o 
  -3   3  14       19.60       15.28      6.41 o 
  -2   3  14       17.67       28.39      4.89 o 
  -1   3  14        3.09       -0.40      4.94 o 
   0   3  14       33.33       25.06      4.67 o 
   1   3  14        0.38       -4.56      4.56 o 
   2   3  14      123.87      121.02     12.50 o 
   3   3  14       19.70       21.98      5.49 o 
   4   3  14        8.80        4.77      6.39 o 
  -5   4  14       20.60       15.42      8.53 o 
  -4   4  14       26.64       12.47      6.44 o 
  -3   4  14       25.84       27.42      5.33 o 
  -2   4  14        0.02        0.02      4.06 o 
  -1   4  14        0.24       -2.52      4.23 o 
   0   4  14       59.05       71.45      6.01 o 
   1   4  14      155.40      135.47      9.97 o 
   2   4  14        0.95        3.21      4.81 o 
   3   4  14       57.19       59.88     10.90 o 
   4   4  14       63.11       62.21      8.32 o 
  -5   5  14       24.23       14.34      8.51 o 
  -4   5  14        0.61        2.41      7.32 o 
  -3   5  14       11.46        7.78      4.57 o 
  -2   5  14       17.15       15.57      5.25 o 
  -1   5  14        3.18        4.05      5.06 o 
   0   5  14       12.56        8.47      4.56 o 
   1   5  14        0.11       -4.10      4.10 o 
   2   5  14        4.82       -0.41      4.87 o 
   3   5  14      116.48      103.31      8.86 o 
  -4   6  14        4.21        8.92      5.46 o 
  -3   6  14        2.12       -5.52      5.52 o 
  -2   6  14        0.14        2.82      4.47 o 
  -1   6  14        3.93       -1.24      4.97 o 
   0   6  14        3.55       13.48      6.15 o 
   1   6  14       34.35       19.65      5.73 o 
   2   6  14       10.11        2.16      5.16 o 
   3   6  14      159.81      170.23     10.43 o 
  -4   7  14        2.92       -1.34      6.88 o 
  -3   7  14        0.96        2.90      5.06 o 
  -2   7  14        1.05       -1.42      4.41 o 
  -1   7  14      158.70      167.75     10.22 o 
   0   7  14       18.21       27.00      5.64 o 
   1   7  14       38.31       48.98      9.08 o 
   2   7  14      139.33      169.04     12.29 o 
   3   7  14        0.31       -1.24      6.71 o 
  -3   8  14       26.30       23.90      5.79 o 
  -2   8  14       26.29       33.31      7.00 o 
  -1   8  14        0.47       -5.36      5.36 o 
   0   8  14       39.00       52.63      6.56 o 
   1   8  14       21.68       13.66      6.11 o 
   2   8  14        7.89        8.42      7.19 o 
  -3   9  14        4.53        1.35      5.77 o 
  -2   9  14        2.17        0.97      5.02 o 
  -1   9  14       13.80        8.81      5.40 o 
   0   9  14       29.14       42.74      6.58 o 
   1   9  14        0.59        0.15      6.77 o 
  -1  10  14        3.80        3.64      5.44 o 
   0  10  14        2.37       -4.46      6.44 o 
  -4   1  15        3.68        6.61      9.87 o 
  -3   1  15        0.77       -5.59      5.59 o 
  -2   1  15       32.97       30.87      8.04 o 
  -1   1  15        6.45       15.79      3.85 o 
   0   1  15      213.73      234.90      9.11 o 
   1   1  15       30.87       35.84      5.49 o 
   2   1  15       14.68       21.49      5.57 o 
   3   1  15        7.11       -1.09      5.19 o 
  -4   2  15        0.73        6.26     10.23 o 
  -3   2  15       27.54       23.82      7.21 o 
  -2   2  15        4.00        6.20      6.36 o 
  -1   2  15       30.79       21.03      5.18 o 
   0   2  15        1.34        3.77      4.11 o 
   1   2  15        9.62       16.75      4.97 o 
   2   2  15       92.92       89.57      9.27 o 
   3   2  15        8.45       -5.24      5.24 o 
  -4   3  15       86.09       69.51     10.43 o 
  -3   3  15       63.99       76.95      8.89 o 
  -2   3  15        1.36        4.50      4.32 o 
  -1   3  15      104.49      110.97      8.04 o 
   0   3  15        1.89       -3.07      3.95 o 
   1   3  15       38.11       27.26      5.44 o 
   2   3  15       36.80       38.98      6.30 o 
   3   3  15        8.27       12.17      6.41 o 
  -4   4  15       34.42       35.40      8.01 o 
  -3   4  15        1.71       -4.51      6.45 o 
  -2   4  15       17.61       14.75      4.96 o 
  -1   4  15       44.11       53.07      6.49 o 
   0   4  15        8.55       10.40      8.10 o 
   1   4  15       15.03        9.60      4.93 o 
   2   4  15       89.68       87.30     10.39 o 
  -3   5  15       48.84       56.74     11.74 o 
  -2   5  15       17.94       10.80      8.41 o 
  -1   5  15      160.72      183.76     14.41 o 
   0   5  15        4.08        5.65      4.50 o 
   1   5  15       29.05       25.09      5.63 o 
   2   5  15       52.72       59.37      6.86 o 
  -3   6  15        0.14       -4.42      4.66 o 
  -2   6  15        9.47       10.33      5.75 o 
  -1   6  15       30.89       35.11      6.90 o 
   0   6  15       34.53       43.21      5.97 o 
   1   6  15       13.02       20.38      5.65 o 
   2   6  15       12.60       12.78      6.32 o 
  -2   7  15        2.06       -1.29      5.59 o 
  -1   7  15        1.35        0.22      5.84 o 
   0   7  15       23.25       32.10      9.06 o 
   1   7  15       49.16       52.95      7.04 o 
  -1   8  15        0.07       -5.71      5.71 o 
   0   8  15       21.57       15.98     13.14 o 
  -3   0  16        2.76       -3.30      9.51 o 
  -2   0  16       20.02       19.54     10.69 o 
  -1   0  16       12.06        9.49      5.62 o 
   0   0  16       45.67       65.75     12.69 o 
   1   0  16        1.10       -3.75      6.60 o 
  -3   1  16       10.88        5.77      7.27 o 
  -2   1  16       41.83       45.01      8.33 o 
  -1   1  16        5.27        4.60      4.73 o 
   0   1  16       39.22       45.98      5.49 o 
   1   1  16       31.69       39.67      5.98 o 
  -2   2  16        3.84        9.22      7.18 o 
  -1   2  16        3.93        9.38      5.10 o 
   0   2  16        0.67        3.09      4.39 o 
   1   2  16        0.49        0.45      4.88 o 
  -2   3  16       37.27       54.84      8.62 o 
  -1   3  16       15.87       17.08      5.50 o 
   0   3  16       47.33       47.87      5.58 o 
   1   3  16       51.14       57.85      6.40 o 
  -2   4  16       17.49       11.42      6.22 o 
  -1   4  16       44.48       45.83      7.33 o 
   0   4  16       12.87       13.95      5.88 o 
                                                 
